# Supplementary material for: Single-Cell and CellChat Resolution Identifies Collecting Duct Cell Subsets and Their Communications with Adjacent Cells in PKD Kidneys
Source: Cells. 2022 Dec 22;12(1):45. doi: 10.3390/cells12010045 (PMC9818381; doi:10.3390/cells12010045)
Supplement: Supplementary file 1 [file cells-12-00045-s001.zip]

Archive with 21 entries (21 files):
- figure S1.tif
- figure S2.tif
- figure S3.tif
- figure S4.tif
- figure S5.tif
- figure S6.tif
- figure S7.tif
- figure S8.tif
- Supplemental figure-12-01-2022.pdf
- Table S1.xlsx
- Table S10.xlsx
- Table S11.xlsx
- Table S12.xlsx
- Table S2.xlsx
- Table S3.xlsx
- Table S4.xlsx
- Table S5.xlsx
- Table S6.xlsx
- Table S7.xlsx
- Table S8.xlsx
- Table S9.xlsx
