# Supplementary material for: Single-Cell and CellChat Resolution Identifies Collecting Duct Cell Subsets and Their Communications with Adjacent Cells in PKD Kidneys
Source: Cells. 2022 Dec 22;12(1):45. doi: 10.3390/cells12010045 (PMC9818381; doi:10.3390/cells12010045)
Supplement: Supplementary file 1 [file cells-12-00045-s001.zip › Table S1.xlsx]

## Sheet: CD_Aqp2_Table S1_Markers
	p_val	avg_logFC	pct.1	pct.2	p_val_adj
mt-Atp8	7.52214e-05	0.87835	1	1	1
Snhg9	8.87112e-05	0.707715	0.903	0.5	1
Ptger1	9.56414e-05	-0.781731	0.71	1	1
Uba52	0.000151867	-0.552398	0.935	1	1
Vegfa	0.00017424	-0.387692	0.742	0.929	1
Crip1	0.000271317	0.727763	0.968	0.857	1
Cetn3	0.000347387	0.50373	0.871	0.714	1
Cav1	0.000483155	-0.694359	0.645	0.929	1
Stard4	0.00059208	-0.527402	0.581	0.929	1
Il18r1	0.000724205	0.369628	0.645	0.071	1
Anxa2	0.000738219	0.666855	0.935	0.714	1
Defb1	0.000738219	-0.953626	0.806	1	1
Tm2d3	0.000772093	0.313005	0.839	0.429	1
Sarnp	0.000791173	0.337853	0.871	0.714	1
Fras1	0.000817864	0.618837	1	0.857	1
D17Wsu92e	0.000923083	-0.310593	0.645	0.857	1
Myl12b	0.00115145	0.430907	0.903	0.857	1
Mrps9	0.00118522	0.304133	0.839	0.5	1
Msh2	0.00131031	0.373678	0.806	0.5	1
Kcne1l	0.00137543	0.41368	0.645	0.143	1
Bclaf1	0.00143133	0.395767	0.968	0.786	1
Tuba1b	0.00154369	0.81687	0.903	0.786	1
Tmem198b	0.00154712	-0.259718	0.129	0.571	1
Sptan1	0.00161011	0.506305	0.935	0.714	1
Bola1	0.00186725	0.305891	0.774	0.357	1
Pnpla8	0.00200754	-0.324861	0.742	0.929	1
Adamts16	0.00203219	-0.70079	0.516	0.929	1
Gm10138	0.00211018	-0.284311	0.613	0.857	1
Dld	0.00220714	-0.336951	0.742	1	1
Nucb1	0.00226743	0.279222	1	0.786	1
Scpep1	0.0023658	0.415067	0.806	0.5	1
Gpaa1	0.0023658	0.410782	0.806	0.5	1
Fam210a	0.00237366	-0.266098	0.419	0.714	1
Ctsl	0.00263192	0.527446	1	1	1
Fus	0.00263192	0.443897	1	0.929	1
S100g	0.00266957	0.266707	0.935	1	1
Hoxb8	0.00270529	-0.421359	0.774	0.929	1
Taok2	0.00282058	-0.339858	0.516	0.857	1
Rlf	0.00283243	0.275483	0.806	0.357	1
Anxa1	0.00285881	0.747761	0.806	0.571	1
Nrd1	0.00285881	0.457698	0.871	0.429	1
Plac8	0.00292093	0.837085	0.839	0.571	1
1700020I14Rik	0.00307879	-0.495414	0.806	0.929	1
Col27a1	0.00309869	-0.449978	0.677	0.857	1
Tomm7	0.00312397	0.371913	0.935	0.857	1
Slc38a2	0.00314609	0.501479	1	1	1
Nedd9	0.00317974	-0.363734	0.613	0.857	1
Aldh2	0.00370967	-0.425034	0.677	0.929	1
Xist	0.00388248	1.33695	0.677	0.286	1
Aldh1a1	0.00392865	0.362033	0.645	0.286	1
Spns2	0.00408989	-0.370899	0.645	0.929	1
Cryz	0.00423039	-0.342248	0.548	0.929	1
Tmem178	0.00433829	-0.617525	0.645	1	1
Npm3	0.00446953	0.31203	0.871	0.643	1
Flrt1	0.00468751	-0.463049	0.677	0.929	1
AU040320	0.00494666	-0.29349	0.581	0.857	1
Syngr2	0.00496545	0.331	0.806	0.571	1
Cldn8	0.00499179	-0.488663	0.903	1	1
Dmtn	0.00503594	-0.35282	0.387	0.714	1
Yipf4	0.00506198	-0.393709	0.71	0.857	1
Sema3c	0.0053381	0.432997	0.935	0.714	1
Nsmce4a	0.0053429	0.34511	0.839	0.643	1
Wtip	0.00534445	-0.298024	0.581	0.857	1
Arid4a	0.00535255	0.391185	0.742	0.357	1
Psma7	0.00538517	0.364988	0.968	0.857	1
Flna	0.00554369	0.466434	0.968	0.643	1
Nol6	0.00557039	-0.260427	0.452	0.786	1
Bri3	0.00558277	-0.341222	0.903	0.929	1
mt-Co1	0.00571278	-0.395214	1	1	1
Usp32	0.0057709	-0.277917	0.581	0.857	1
Wdr89	0.00578432	0.331047	0.806	0.571	1
Ppa1	0.00578432	0.328775	0.806	0.571	1
Cdkn1a	0.00610287	0.394412	0.774	0.571	1
Cyhr1	0.00616829	-0.31581	0.774	1	1
Car2	0.00625695	-0.331694	0.935	0.929	1
Fam96a	0.00645023	0.302804	0.871	0.571	1
Tmod3	0.00647632	-0.298207	0.645	0.929	1
Kif23	0.006717	0.465732	0.71	0.571	1
Wfdc2	0.00672234	0.332617	1	1	1
Cavin1	0.00684534	0.362626	0.839	0.571	1
Snrpb	0.00698086	0.33055	0.968	0.786	1
Hspb1	0.00700374	0.504684	0.742	0.429	1
Fzd4	0.00715433	-0.361779	0.806	0.929	1
Ilk	0.00736717	0.369342	0.839	0.786	1
Txnrd1	0.00757004	0.367307	0.903	0.571	1
Ociad1	0.00769856	0.296751	0.935	0.643	1
Asah1	0.00774098	-0.31887	0.806	1	1
mt-Nd4	0.0078842	-0.324747	1	1	1
Mdm4	0.00793359	-0.31049	0.677	0.929	1
Pou3f3	0.00802798	-0.281225	0.839	0.929	1
Hmgn2	0.00804879	-0.332886	0.677	1	1
Itgb1	0.00808007	0.260633	0.968	0.786	1
Sipa1l3	0.00821903	-0.334201	0.645	0.857	1
Agrn	0.00839735	0.697009	1	0.857	1
Acss1	0.00839857	-0.284103	0.581	0.857	1
Prpf31	0.00840724	-0.257044	0.516	0.786	1
Bzw1	0.00863071	0.338023	0.903	0.786	1
Anxa3	0.00878325	0.373236	0.613	0.214	1
Hcfc1r1	0.0088366	0.31647	0.871	0.714	1
Dynll2	0.0088996	-0.354579	0.806	0.929	1
Apela	0.00901719	0.526844	0.935	0.929	1
Tex264	0.0091743	0.253406	0.806	0.643	1
Acp1	0.00964263	-0.28852	0.71	0.929	1
Cct2	0.0096466	0.291214	0.935	0.786	1
Fam171a2	0.00968489	-0.299089	0.903	1	1
Nop56	0.00985736	0.316055	0.806	0.643	1
Slc31a1	0.00995885	-0.35178	0.839	0.929	1
Vars	0.00998314	0.490599	0.742	0.571	1
Paxbp1	0.00998314	0.285873	0.806	0.429	1
Cdk2ap2	0.0101051	0.331497	0.871	0.643	1
Gga2	0.0107288	-0.311553	0.742	0.857	1
Trim28	0.0110157	0.396715	0.871	0.786	1
Abr	0.0110419	-0.258277	0.387	0.714	1
Clint1	0.0111113	-0.266443	0.839	1	1
Gm11808	0.0116364	-0.320817	0.806	0.786	1
S100a10	0.0119152	0.411887	0.903	0.857	1
Sema5a	0.0119152	0.307552	0.935	0.786	1
Nme7	0.0119224	0.319337	0.839	0.643	1
Cdkl1	0.0119432	0.647716	0.935	0.857	1
Selenoi	0.0125608	0.310334	0.742	0.429	1
Plxna4	0.0129349	-0.514046	0.484	0.786	1
Ccdc25	0.0135407	0.327321	0.742	0.643	1
Pard6b	0.0135676	-0.267759	0.839	0.857	1
Wbp2	0.0136326	-0.259334	0.871	0.857	1
Knop1	0.0137102	0.435199	0.935	0.857	1
Pptc7	0.0137245	-0.253795	0.645	0.786	1
Nfe2l2	0.0137289	-0.377376	0.903	1	1
Ppia	0.0137382	0.396752	1	0.857	1
Papss1	0.0139515	0.308432	0.903	0.643	1
Ubqln1	0.0139982	-0.257409	0.742	0.786	1
Tln1	0.0144364	0.266206	0.871	0.714	1
Herc1	0.0145274	0.309417	0.935	0.643	1
Mark2	0.0145274	0.282453	0.903	0.714	1
Slc48a1	0.0146447	-0.332757	0.871	0.929	1
Cmtm6	0.0147075	-0.288694	0.581	0.929	1
A930017K11Rik	0.014727	-0.316709	0.419	0.714	1
Naglu	0.0149094	0.325713	0.677	0.357	1
Ptges	0.0149094	-0.313979	0.484	0.786	1
Il6st	0.0149361	0.438928	0.903	0.643	1
Mon2	0.0151759	-0.2694	0.742	0.857	1
Tbck	0.015538	-0.440009	0.645	0.857	1
Ddx21	0.0155466	0.324603	0.871	0.786	1
Hook3	0.0155466	-0.278981	0.839	0.857	1
Taok1	0.0156185	-0.332297	0.806	1	1
2810474O19Rik	0.0159815	0.434444	0.903	0.643	1
Baz1b	0.0162388	0.332754	0.871	0.571	1
Myadm	0.0163561	0.298634	0.774	0.643	1
Mrpl2	0.0166306	0.307526	0.806	0.5	1
Itm2b	0.0166848	-0.395603	1	1	1
Crip2	0.0167577	0.277571	0.903	0.857	1
Cdk4	0.01767	0.353448	0.871	0.714	1
Npy6r	0.0182666	-0.632439	0.774	0.929	1
Col3a1	0.0183478	-0.580357	0.71	0.857	1
Micall1	0.0183729	-0.412758	0.581	0.786	1
Atp2b1	0.0185524	0.478214	0.968	0.786	1
Jagn1	0.0187391	-0.274725	0.71	1	1
Cryab	0.0191972	0.620396	0.935	0.929	1
Rps2	0.0191972	-0.268754	0.935	0.929	1
B230312C02Rik	0.019216	0.269034	0.323	0	1
Nfkbia	0.019513	0.391956	0.839	0.786	1
Cd82	0.0197111	-0.317709	0.839	0.929	1
Tspan33	0.0197351	0.33873	0.71	0.429	1
4833420G17Rik	0.0197351	0.274179	0.71	0.429	1
Dync1i2	0.0204951	0.379417	0.935	0.929	1
Rps26	0.0205862	0.368638	1	0.929	1
Trappc2l	0.0206545	0.260589	0.806	0.571	1
Maip1	0.0208414	0.257844	0.742	0.5	1
Wdr72	0.0210489	-0.376241	0.484	0.786	1
Phgdh	0.0211723	0.43586	0.806	0.714	1
Neu1	0.0213661	-0.266198	0.742	0.929	1
Slc44a1	0.0217992	-0.394202	0.839	1	1
Rasa2	0.0220129	0.287158	0.774	0.5	1
Psmc3	0.0222301	0.310783	0.839	0.786	1
Tubb4b	0.0224474	0.457705	0.903	0.786	1
Prss23	0.0224474	0.318098	0.903	0.786	1
Nipsnap2	0.0225931	-0.353474	0.742	0.857	1
Krt19	0.0227446	1.22467	0.742	0.571	1
Hbb-bs	0.0228627	-0.289636	0.355	0.643	1
Rnf114	0.0231141	-0.263288	0.484	0.714	1
Galnt3	0.0231656	0.292818	0.806	0.5	1
Cd151	0.0232492	0.257683	0.935	0.786	1
Papss2	0.0234028	0.266644	0.387	0.071	1
Sun2	0.0235287	0.345498	0.806	0.571	1
Calb1	0.0235287	-0.477708	0.677	0.857	1
Gpc3	0.0238375	0.367863	0.839	0.571	1
Tox3	0.0238375	-0.29834	0.71	0.857	1
Uqcrfs1	0.0240515	-0.256154	0.903	0.929	1
S100a8	0.024063	-0.316841	0.484	0.786	1
Rogdi	0.0243082	-0.318316	0.742	0.929	1
Cadm4	0.0245259	-0.30527	0.355	0.643	1
Actr3	0.0247108	0.270451	0.935	0.714	1
Ndufc1	0.0248582	-0.292838	0.935	0.929	1
Ndufb5	0.0248582	-0.296756	0.903	1	1
Tnks2	0.0252705	-0.303186	0.839	0.786	1
Kat14	0.025271	-0.285126	0.452	0.714	1
Tmem185a	0.0253584	-0.292261	0.613	0.786	1
Eif3i	0.025508	0.312235	0.903	0.786	1
Taz	0.0263469	0.252655	0.806	0.5	1
Taf10	0.0269212	-0.255054	0.774	0.929	1
Cnpy3	0.0275934	0.308062	0.742	0.571	1
Pabpc1	0.0281123	0.366268	0.935	0.786	1
Akr1a1	0.0281123	0.313969	0.935	0.786	1
Mcoln3	0.0281123	-0.476862	0.839	1	1
Tpm3	0.0281642	0.286919	0.935	0.857	1
Ahnak	0.0288017	0.346969	0.968	1	1
Aprt	0.0293778	0.382563	0.839	0.714	1
Psmd11	0.0293778	0.282564	0.871	0.643	1
Sumf1	0.0293966	0.375519	0.806	0.429	1
Mlf2	0.0298362	-0.255259	0.871	0.857	1
Shisa4	0.0306991	-0.254037	0.677	0.929	1
Gipc1	0.0306991	-0.273443	0.742	0.786	1
Prmt1	0.0307738	0.305713	0.903	0.786	1
Insig2	0.0310065	-0.308491	0.742	0.857	1
Mtor	0.0312543	-0.283937	0.516	0.786	1
Usp8	0.0312586	-0.275367	0.742	0.929	1
Sub1	0.0317366	0.301701	0.871	0.857	1
Srsf11	0.0319115	0.280513	0.935	0.929	1
Slc12a3	0.0322689	-0.256241	0.355	0.643	1
S100a6	0.032979	1.7301	0.806	0.714	1
Tmem72	0.0332303	-0.517279	0.387	0.643	1
Stambp	0.0335037	-0.256582	0.419	0.714	1
Ppil2	0.034005	0.274423	0.839	0.643	1
Ndufs6	0.0347814	0.3883	0.903	0.786	1
Mpzl2	0.0353338	0.277959	0.677	0.5	1
Tusc3	0.035391	0.275252	0.774	0.643	1
Srsf7	0.0355511	0.314116	0.871	0.714	1
Calu	0.035942	-0.292759	0.871	0.929	1
Kif27	0.0362715	-0.260844	0	0.143	1
Zfp59	0.0362715	-0.346679	0	0.143	1
Rtf1	0.0366418	0.30954	0.903	0.643	1
Mrpl20	0.036947	0.308561	0.903	0.786	1
Psmd2	0.036947	0.300537	0.903	0.786	1
Cfdp1	0.036947	0.27135	0.903	0.786	1
Dnajc10	0.0372479	0.39594	0.871	0.571	1
Ppp1r10	0.0372479	0.35451	0.806	0.714	1
Sirt5	0.0378886	-0.273237	0.387	0.643	1
Psmb1	0.0379387	0.366012	0.871	0.786	1
Cfl1	0.0382694	0.259958	0.935	0.929	1
Eif4b	0.038909	0.297448	0.839	0.786	1
BC100530	0.0393868	-0.370466	0.355	0.571	1
Aqp2	0.0396012	-0.317531	0.968	1	1
Cep57	0.0400084	0.263847	0.742	0.571	1
Cspp1	0.0400866	0.370448	0.871	0.714	1
Serp1	0.0402714	-0.268636	0.806	0.929	1
Myl6	0.0406152	0.277488	0.968	0.857	1
Pdrg1	0.0411537	0.253471	0.806	0.571	1
Ccdc77	0.0412966	-0.252589	0.484	0.714	1
Txnl1	0.0419785	0.374958	0.806	0.714	1
Nfs1	0.042397	-0.267388	0.71	0.786	1
Rrm1	0.0424818	0.369792	0.742	0.571	1
Ddah2	0.0425327	0.273743	0.871	0.714	1
Csnk2b	0.0427247	0.317558	0.903	0.714	1
Sestd1	0.0427247	-0.291534	0.806	0.929	1
Smc1a	0.0432376	0.313182	0.839	0.643	1
Sin3b	0.0441448	0.267887	0.903	0.786	1
mt-Co3	0.0447687	-0.25747	1	1	1
Amfr	0.0448479	-0.293058	0.774	0.857	1
Tep1	0.0450209	-0.361312	0.452	0.714	1
Tuba1c	0.0451038	0.450651	0.871	0.714	1
Slk	0.0453031	0.262532	0.903	0.714	1
Brd1	0.0455596	0.297149	0.968	0.714	1
Fkbp9	0.0467931	0.285569	0.903	0.786	1
Cct7	0.0467931	0.27688	0.903	0.786	1
Tmx2	0.0468034	-0.428766	0.677	0.929	1
Cystm1	0.0469746	-0.269406	0.903	0.929	1
Zcchc17	0.0470247	-0.284707	0.581	0.857	1
Npnt	0.0475528	0.318879	1	1	1
Fstl1	0.0475528	-0.304397	0.968	1	1
Epb41l4a	0.0476923	-0.251667	0.645	0.929	1
Tmem167	0.0481666	-0.254051	0.871	0.857	1
Bod1l	0.0482775	-0.264503	0.839	1	1
Tmprss2	0.0483514	-0.258065	0.871	1	1
Cd59a	0.0492055	0.283077	0.839	0.786	1
Sf3a3	0.0492366	0.258679	0.774	0.5	1
Osgep	0.0496022	0.304638	0.774	0.714	1
Ube2h	0.0500216	-0.286742	0.742	0.857	1
Nasp	0.0503652	0.425813	0.839	0.714	1
Irf2bpl	0.0508546	-0.408345	0.839	0.857	1
Igsf3	0.0510922	0.292542	0.645	0.357	1
Pdpn	0.0525401	0.367521	0.806	0.643	1
Selenot	0.0525401	-0.262319	0.742	0.786	1
Adipor1	0.0529746	-0.260806	0.742	0.857	1
Fam162a	0.0538374	-0.363618	0.839	0.857	1
Gstm2	0.0541229	0.303292	0.935	0.786	1
Folr1	0.0542652	0.358445	0.645	0.429	1
Bok	0.0542652	0.291446	0.677	0.357	1
Bcam	0.0542737	0.319957	0.935	1	1
Mmp14	0.055622	0.258334	0.839	0.571	1
Sar1a	0.0557539	-0.283094	0.903	0.929	1
Klf2	0.0559877	0.588728	0.71	0.571	1
Tmem256	0.0560719	-0.259454	0.742	0.857	1
Bex4	0.0569649	0.270426	0.839	0.857	1
Ctnna1	0.0573424	0.318515	0.935	0.857	1
Gprc5a	0.0573768	0.343527	0.645	0.5	1
Otulin	0.0576762	0.281348	0.839	0.643	1
Sgpp2	0.0588531	0.297569	0.839	0.571	1
Hist1h2bc	0.0596996	-0.360386	0.742	0.929	1
Plcl1	0.0599182	-0.277436	0.581	0.786	1
Ppp2r3a	0.0602421	0.277691	0.871	0.786	1
Tmem30a	0.0606834	-0.316652	0.903	1	1
Retnlg	0.0616048	-0.320276	0.161	0.429	1
Ikbkb	0.0627206	0.25277	0.742	0.5	1
Hdac6	0.0627206	-0.266709	0.613	0.786	1
Rpl14	0.0636744	0.280724	1	0.929	1
Clic1	0.0641299	0.270038	0.935	0.929	1
Midn	0.0644845	-0.309905	0.677	0.786	1
Efna4	0.0650644	-0.392453	0.387	0.571	1
Eif4a3	0.0657836	0.269016	0.774	0.714	1
Leng8	0.0666871	-0.332788	0.742	0.929	1
Zzz3	0.0670122	0.262688	0.839	0.5	1
Nupr1	0.067203	0.989475	0.548	0.357	1
S100a11	0.067374	0.277911	1	1	1
Anp32a	0.0675918	0.250202	0.903	0.857	1
Mindy1	0.0688784	-0.284184	0.677	0.857	1
Spint2	0.0696291	0.328464	0.968	0.929	1
Ddhd1	0.0701095	0.263378	0.71	0.571	1
Rangap1	0.0707871	0.268183	0.774	0.643	1
Igf1r	0.071023	0.384232	0.903	0.714	1
Atp6v1a	0.071023	-0.455819	0.839	0.857	1
Zfp740	0.0711164	-0.251982	0.677	0.714	1
Plet1	0.0715365	0.34318	1	0.857	1
Rnft1	0.071873	-0.297925	0.452	0.643	1
Icmt	0.0720072	-0.332582	0.516	0.786	1
Cox6a1	0.0734864	0.265071	0.968	0.929	1
Vps13a	0.0743347	0.267181	0.871	0.643	1
4833439L19Rik	0.0743347	-0.256056	0.806	0.786	1
Slc35b4	0.0746809	-0.408497	0.806	0.857	1
Lnpep	0.0747346	0.265477	0.774	0.643	1
Smad7	0.0754507	-0.275923	0.935	0.929	1
Ppip5k2	0.076435	0.388348	0.645	0.429	1
H2afx	0.0769755	0.386234	0.677	0.571	1
Pigp	0.0774288	-0.252563	0.903	0.929	1
Riox1	0.0781245	-0.285941	0.29	0.5	1
Akr1b3	0.0784191	0.489119	0.839	0.714	1
Uqcrc1	0.07941	0.259825	0.903	0.857	1
Itm2c	0.0795092	0.309506	0.935	0.857	1
Lamc1	0.0795145	0.436506	0.968	1	1
Aqp3	0.0795145	-0.470859	0.968	1	1
Clcnkb	0.0800764	-0.31786	0.774	0.786	1
Snx27	0.080196	-0.289178	0.71	0.714	1
Atp6v0a1	0.0803957	-0.274969	0.516	0.786	1
Ddhd2	0.0807652	-0.290016	0.516	0.714	1
Dusp11	0.0808907	-0.275763	0.774	0.929	1
Id2	0.0816347	-0.341326	0.903	0.929	1
Thsd4	0.0823714	0.257201	0.516	0.286	1
Fermt1	0.0825185	0.360995	0.742	0.5	1
Gm17056	0.0831786	0.267199	0.613	0.429	1
Ppcdc	0.0834726	0.43308	0.71	0.5	1
Ly6e	0.0839258	0.277774	0.968	1	1
Apoc1	0.0845325	-0.596652	0.419	0.643	1
G3bp1	0.0857656	0.272723	0.903	0.786	1
Ranbp2	0.0871356	0.329878	0.839	0.714	1
Smagp	0.0871356	0.263786	0.806	0.786	1
Thbs1	0.0871356	-0.331299	0.742	0.929	1
Manea	0.0871945	-0.261633	0.548	0.714	1
Kank1	0.0878069	0.251935	0.903	0.714	1
P3h2	0.0878069	-0.454637	0.839	0.857	1
Smpd4	0.0893877	-0.25008	0.419	0.643	1
Ythdf3	0.0917784	-0.262043	0.774	0.857	1
Cul7	0.0919795	0.257016	0.677	0.429	1
Thsd7a	0.0921122	-0.352772	0.129	0.357	1
Lgals3	0.0930286	0.313672	0.935	0.929	1
Ran	0.0930609	0.352163	0.935	1	1
Dusp1	0.0936815	0.363319	0.839	0.643	1
Tmem39b	0.0937286	-0.268641	0.581	0.714	1
Gpr180	0.094962	-0.267074	0.516	0.714	1
Lmna	0.0951016	0.33947	0.903	0.786	1
Pgam1	0.0951016	0.283137	0.903	0.786	1
Igfbp2	0.0952706	0.3368	0.548	0.5	1
Ncoa7	0.0952819	-0.260757	0.613	0.714	1
Col4a3	0.0955105	0.504874	0.806	0.643	1
Rnaset2b	0.0972502	0.28818	0.774	0.643	1
Mif	0.0979346	0.25493	0.935	1	1
Hspa8	0.098324	0.254914	1	1	1
Fam173a	0.0986084	-0.300357	0.71	0.929	1
Papola	0.0995167	0.261008	0.903	0.643	1
Scamp2	0.101148	0.308877	0.806	0.714	1
Mcm7	0.101771	0.400543	0.677	0.643	1
Txn1	0.10301	0.251032	0.935	1	1
Iqgap1	0.103528	0.307558	1	1	1
Atp1a1	0.103528	-0.366063	1	1	1
Thoc7	0.104672	-0.253256	0.774	0.929	1
Megf6	0.105312	-0.25418	0.419	0.643	1
Cyr61	0.107653	0.439508	0.903	0.714	1
Ap2b1	0.107653	0.262238	0.871	0.786	1
Smim4	0.107653	-0.316447	0.806	0.929	1
Dgcr6	0.107653	-0.262439	0.71	0.786	1
Eef1d	0.107897	0.257265	0.871	0.857	1
Ifitm3	0.109454	0.289531	0.71	0.714	1
Tkt	0.110613	0.260376	0.839	0.929	1
Ttc17	0.111092	-0.337126	0.516	0.714	1
Gas1	0.111528	0.30052	0.645	0.357	1
Pex11a	0.111557	-0.276375	0.452	0.643	1
Kxd1	0.111833	-0.26076	0.742	0.857	1
Krt18	0.113752	0.659746	0.935	0.929	1
Tbx3	0.115064	0.422697	0.742	0.643	1
Wdr36	0.115202	0.252582	0.677	0.5	1
Zfp467	0.115202	-0.292798	0.581	0.714	1
Klf9	0.116019	0.318427	0.806	0.571	1
Nectin3	0.116616	0.279183	0.968	0.929	1
Rlim	0.116827	0.3584	0.806	0.643	1
Uchl1	0.116921	0.370139	0.677	0.571	1
Vps16	0.117124	-0.250347	0.419	0.643	1
BC004004	0.118048	0.251135	0.871	0.643	1
Ncl	0.119463	0.257011	0.903	1	1
Wfdc15b	0.119499	-0.267036	0.935	1	1
Nagk	0.119755	0.252105	0.742	0.571	1
G6pc	0.121486	0.260617	0.516	0.286	1
Zkscan1	0.121875	0.324294	0.806	0.571	1
Cnpy2	0.122019	-0.267784	0.839	0.929	1
Gng5	0.122327	-0.301902	0.903	0.929	1
Spc24	0.123827	0.27981	0.581	0.429	1
Pfkl	0.124748	-0.257299	0.806	0.929	1
Uqcr10	0.125197	-0.255554	0.871	0.929	1
Senp7	0.126959	-0.305087	0.645	0.857	1
Ctsa	0.130079	0.274396	0.839	0.714	1
AU021092	0.131323	0.263133	0.258	0.071	1
Msl1	0.133256	-0.262134	0.677	0.786	1
Nsun4	0.136092	-0.265872	0.387	0.643	1
Slc4a1	0.136763	-0.253877	0.419	0.643	1
Acaa2	0.137547	0.348577	0.871	0.857	1
Abca3	0.137949	0.396819	0.968	0.857	1
Cdh16	0.139348	0.308134	0.968	1	1
Abhd12	0.139791	0.280992	0.742	0.643	1
Pkd2	0.140827	0.28482	0.903	0.786	1
Basp1	0.141652	0.464897	0.645	0.5	1
Sox11	0.14346	0.256204	0.581	0.5	1
Ncald	0.143846	-0.270186	0.419	0.643	1
Dstn	0.144578	0.344412	0.935	0.929	1
Mpped2	0.147569	-0.275311	0.839	0.929	1
Aqp6	0.151207	-0.588299	0.419	0.643	1
Nrip1	0.151233	0.307277	0.935	0.786	1
Plxnb2	0.151489	-0.327022	0.935	1	1
Ccnd2	0.152242	0.469394	0.613	0.571	1
Calr	0.153149	-0.268086	0.968	1	1
Gsn	0.153887	0.341156	0.839	0.786	1
Neat1	0.155017	0.757729	0.968	0.929	1
Itga1	0.155592	0.301866	0.806	0.643	1
Lekr1	0.155815	-0.297039	0.258	0.429	1
Tmc4	0.157467	0.271772	0.871	0.714	1
Efhd1	0.159591	-0.302677	0.677	0.714	1
Cep350	0.162908	-0.351775	0.742	0.786	1
Prc1	0.165448	0.383697	0.484	0.357	1
Faf2	0.165592	0.251159	0.71	0.571	1
Tra2a	0.16571	0.283053	0.935	0.786	1
Cbx3	0.168585	0.271668	0.839	0.786	1
Zdhhc17	0.170548	-0.266365	0.355	0.5	1
Foxi1	0.173716	-0.392757	0.516	0.643	1
Gmpr2	0.175214	0.262556	0.677	0.429	1
Slf1	0.176799	-0.281631	0.355	0.571	1
Fyn	0.178879	-0.288373	0.645	0.786	1
Cped1	0.179411	0.272599	0.226	0.071	1
Serpinb6b	0.180774	-0.280319	0.548	0.643	1
Kl	0.181372	-0.256506	0.613	0.786	1
Krt8	0.181435	0.412103	0.903	1	1
Gstm1	0.182936	0.3735	0.742	0.571	1
Gm20186	0.183394	0.286555	0.581	0.357	1
Fbxw7	0.183419	-0.360374	0.548	0.714	1
Ctsd	0.183746	-0.254296	0.968	1	1
Calm2	0.185023	0.251608	0.903	0.786	1
Ctsb	0.185023	-0.262867	0.839	0.929	1
Rapgef3	0.187061	-0.367112	0.645	0.786	1
Avpr2	0.189344	-0.326301	0.871	0.929	1
Smc2	0.191906	0.28358	0.613	0.571	1
Malat1	0.192041	0.399086	1	1	1
Ntn4	0.192368	-0.512888	0.419	0.643	1
Slc27a1	0.192624	-0.344465	0.71	0.714	1
Phf5a	0.194779	0.266663	0.774	0.714	1
Zfp266	0.2011	-0.275335	0.774	0.929	1
Tinag	0.203418	0.283856	0.806	0.643	1
Pttg1	0.204925	0.25678	0.839	0.714	1
Hmgb2	0.206664	0.423763	0.935	0.929	1
Tmem59	0.206709	-0.511921	0.935	1	1
Atp6v1c2	0.210959	-0.289355	0.419	0.643	1
Mcfd2	0.211322	-0.270769	0.677	0.857	1
AC160336.1	0.214829	0.472121	0.871	0.786	1
Plpp3	0.214829	0.340976	0.839	0.857	1
Hnrnph3	0.222374	0.279092	0.806	0.714	1
Gpat4	0.225202	-0.325009	0.71	0.786	1
Atp6v1g3	0.235852	-0.447076	0.548	0.643	1
Eml4	0.241624	-0.260584	0.742	0.857	1
Clmn	0.24537	-0.268614	0.677	0.643	1
Trib1	0.252386	-0.32427	0.806	0.786	1
Nrep	0.253957	-0.311368	0.935	0.786	1
Efemp1	0.254113	0.300978	0.935	0.857	1
Ctr9	0.258838	0.283584	0.774	0.571	1
Ifrd1	0.260089	0.36372	0.742	0.714	1
Gm26917	0.261143	0.364099	0.806	0.643	1
Nucks1	0.264312	0.267154	0.871	0.929	1
S100a13	0.267297	0.266838	0.774	0.786	1
Tuba1a	0.273939	0.273742	0.806	0.857	1
Tcn2	0.274384	0.260005	0.903	0.714	1
Tm9sf2	0.274717	0.302598	0.935	0.714	1
Tmem131	0.27716	-0.272408	0.645	0.714	1
Mynn	0.27716	-0.321266	0.677	0.643	1
Fzd6	0.27716	-0.328132	0.613	0.786	1
Tubb5	0.280145	0.477007	0.839	0.929	1
Nipal1	0.280361	0.253699	0.774	0.571	1
Pigk	0.280736	0.251715	0.71	0.5	1
Aldob	0.286368	0.604248	0.677	0.571	1
Ttr	0.290756	0.270193	0.29	0.143	1
Top2a	0.296748	0.65051	0.516	0.5	1
Sorl1	0.308379	0.571505	0.935	0.714	1
Rbm17	0.317208	0.298001	0.806	0.643	1
Itpr1	0.318096	0.294209	0.806	0.714	1
Atrnl1	0.319365	0.259127	0.548	0.5	1
Emp1	0.320421	0.287488	0.935	0.786	1
Sec61a1	0.326592	-0.266524	0.903	0.929	1
Cth	0.326966	-0.308904	0.677	0.786	1
Tmem176a	0.332516	-0.496164	0.839	1	1
Cldn4	0.338975	0.272391	0.968	0.929	1
Foxq1	0.344185	0.396933	0.71	0.643	1
Shisa5	0.344327	0.254447	0.903	0.714	1
Lamp1	0.344901	-0.351121	0.871	0.929	1
Cblb	0.345151	0.256049	0.581	0.429	1
Rab20	0.361717	-0.275188	0.774	0.786	1
Apobec3	0.368241	0.268532	0.806	0.714	1
Hoxb5	0.370176	-0.268131	0.645	0.786	1
Zcchc11	0.376123	-0.280841	0.774	0.929	1
Kidins220	0.376896	0.277871	0.903	0.786	1
Rab26os	0.377648	-0.252151	0.452	0.571	1
Elovl6	0.38222	0.296705	0.839	0.714	1
Fosb	0.389526	0.348268	0.839	0.786	1
Atp6v1e1	0.396772	-0.253463	0.871	0.786	1
Hsp90b1	0.397629	-0.374049	0.935	1	1
Gm26802	0.404936	0.309467	0.355	0.286	1
Socs3	0.407377	0.312237	0.581	0.571	1
Atad2b	0.407776	-0.29405	0.581	0.786	1
Smim11	0.409608	-0.250788	0.806	0.786	1
Slc34a1	0.4106	0.433718	0.871	0.786	1
Slc44a2	0.415935	-0.306489	0.774	0.786	1
Col4a2	0.417943	-0.330848	0.839	0.929	1
Maff	0.419937	-0.256264	0.742	0.643	1
Slc38a4	0.4257	0.320673	0.71	0.643	1
Cbll1	0.426254	-0.433841	0.484	0.571	1
Col1a1	0.442063	-0.666507	0.581	0.714	1
Sprr1a	0.445471	0.6002	0.484	0.643	1
Nr4a2	0.446087	0.273167	0.677	0.643	1
Atp10b	0.446087	0.267132	0.677	0.643	1
Hmx2	0.447385	-0.293737	0.323	0.357	1
Wnt9b	0.45408	0.250677	0.871	0.857	1
Ascc1	0.455193	-0.313321	0.645	0.786	1
Lama5	0.474101	0.257053	1	1	1
Spp2	0.479402	0.430331	0.742	0.643	1
Tnfaip8	0.483506	-0.253293	0.806	0.857	1
Ccdc59	0.483506	-0.263136	0.806	0.857	1
Spink8	0.488245	0.443844	0.613	0.643	1
Golgb1	0.500117	-0.32339	0.903	1	1
Slc26a4	0.539434	-0.252598	0.323	0.357	1
Mief1	0.557434	-0.262014	0.419	0.429	1
Atp2c1	0.563795	-0.271411	0.871	0.786	1
Kcne1	0.578159	-0.250906	0.516	0.571	1
Slc16a3	0.578312	-0.311898	0.194	0.286	1
Myof	0.593652	0.257553	0.71	0.714	1
Sfn	0.59611	0.306463	0.806	0.714	1
Fibp	0.613312	-0.257406	0.742	0.857	1
Gatm	0.620583	0.311033	0.71	0.786	1
Cpsf7	0.647752	0.273689	0.806	0.643	1
Map3k14	0.655506	0.251769	0.581	0.571	1
Aldh1a3	0.65692	0.303402	0.29	0.286	1
Fzd1	0.667683	0.285433	0.903	0.857	1
Proser1	0.677511	0.301194	0.645	0.571	1
Sirt1	0.681311	0.340239	0.581	0.5	1
Frat2	0.700495	0.293791	0.742	0.643	1
Spp1	0.70726	0.50917	1	1	1
Aspm	0.720296	0.287257	0.355	0.357	1
Id1	0.722042	0.386498	0.903	0.857	1
Glt8d1	0.73073	-0.299722	0.548	0.643	1
Coq4	0.732293	-0.255167	0.613	0.571	1
Stmn1	0.786265	0.349665	0.71	0.929	1
Gdf15	0.793803	0.386555	0.677	0.714	1
Col1a2	0.813623	-0.677297	0.71	0.714	1
1500015O10Rik	0.873302	-0.276976	0.839	1	1
Atrip	0.890362	-0.274577	0.29	0.286	1
Lix1	0.910491	0.258193	0.677	0.643	1
Nup205	0.927871	-0.288076	0.548	0.5	1
Slc5a3	0.949759	0.376136	0.613	0.643	1
Trmt13	0.957547	-0.264509	0.452	0.5	1
Clu	0.97066	0.916462	0.903	1	1
Epcam	0.971026	-0.350024	1	1	1
