# Supplementary material for: Single-Cell and CellChat Resolution Identifies Collecting Duct Cell Subsets and Their Communications with Adjacent Cells in PKD Kidneys
Source: Cells. 2022 Dec 22;12(1):45. doi: 10.3390/cells12010045 (PMC9818381; doi:10.3390/cells12010045)
Supplement: Supplementary file 1 [file cells-12-00045-s001.zip › Table S10.xlsx]

## Sheet: NK_T-Table S10_Markers
	p_val	avg_logFC	pct.1	pct.2	p_val_adj
mt-Atp8	5.4277e-27	0.751288	0.928	0.737	1.68546e-22
Rps2	1.16126e-19	-0.527401	0.913	0.946	3.60607e-15
AC160336.1	1.47742e-16	0.897963	0.592	0.301	4.58783e-12
Uba52	3.31783e-16	-0.424173	0.777	0.845	1.03028e-11
Xist	3.37617e-15	0.573626	0.63	0.275	1.0484e-10
Slc38a2	3.60213e-14	0.471256	0.894	0.803	1.11857e-09
Gm42418	1.25016e-13	0.337252	1	1	3.88213e-09
Pabpc1	2.14163e-13	0.369637	0.94	0.928	6.65041e-09
Vps37b	3.42435e-13	0.429065	0.962	0.946	1.06336e-08
Tsix	1.39058e-12	0.422152	0.23	0.039	4.31817e-08
S100a9	6.31195e-12	-0.562662	0.117	0.361	1.96005e-07
S100a8	3.15812e-10	-0.47566	0.132	0.361	9.8069e-06
Btg1	1.1342e-09	0.404816	0.943	0.901	3.52204e-05
S100a11	6.3847e-09	-0.382236	0.525	0.725	0.000198264
mt-Nd4l	3.86055e-08	0.41281	0.955	0.89	0.00119882
Malat1	3.98873e-08	0.286726	1	1	0.00123862
Gm11808	6.66562e-08	-0.319896	0.672	0.743	0.00206988
Ddx3y	9.77237e-08	-0.341063	0.151	0.343	0.00303461
Anxa2	1.33437e-07	-0.368474	0.34	0.549	0.00414361
Nsa2	1.4386e-07	0.339476	0.789	0.746	0.00446727
Rpl13a	2.51305e-07	-0.316933	0.713	0.797	0.00780379
S100a6	2.98207e-07	-0.526607	0.426	0.609	0.00926021
Rps29	1.03288e-06	0.259977	0.974	0.991	0.032074
mt-Nd2	1.0696e-06	0.264047	1	1	0.0332144
Clk1	1.43824e-06	0.310314	0.947	0.89	0.0446617
S100a10	1.45576e-06	-0.352887	0.747	0.827	0.0452058
Snhg9	1.64691e-06	0.301923	0.291	0.143	0.0511416
Pdcd4	3.35936e-06	0.30384	0.804	0.749	0.104318
Nmt1	3.8685e-06	0.317387	0.449	0.296	0.120129
Hnrnpm	4.1308e-06	0.285743	0.736	0.642	0.128274
Chd3	4.46541e-06	0.43496	0.604	0.454	0.138664
Abi3bp	4.80441e-06	-0.299241	0.034	0.146	0.149191
BC100530	6.72876e-06	-0.259381	0.057	0.179	0.208948
Tmsb10	1.00394e-05	-0.259294	0.894	0.925	0.311755
mt-Nd5	1.09496e-05	0.261971	0.989	0.967	0.340017
Cnot3	1.93801e-05	0.272977	0.442	0.296	0.601811
Ppp1r15a	2.10085e-05	0.39494	0.683	0.621	0.652378
Bcl2a1b	3.89495e-05	-0.405533	0.181	0.322	1
Cd3g	4.49494e-05	-0.259873	0.728	0.857	1
B930036N10Rik	5.96595e-05	0.409072	0.249	0.122	1
Pxdc1	0.000106746	0.46111	0.158	0.063	1
Lgals1	0.000168429	-0.356231	0.698	0.746	1
Il17a	0.000204275	-0.628554	0.03	0.11	1
Lmo4	0.000268034	0.51612	0.438	0.337	1
AC163354.1	0.000361657	-0.327642	0.166	0.29	1
Ddx21	0.000361927	0.341146	0.558	0.516	1
Rcbtb2	0.000440913	-0.251361	0.192	0.316	1
Dync1i2	0.000472123	0.334304	0.547	0.445	1
Cd163l1	0.000488096	-0.444721	0.181	0.299	1
Actn2	0.000514115	-0.283485	0.102	0.206	1
Cebpz	0.000570889	0.330162	0.491	0.394	1
Gata3	0.000697227	0.428	0.37	0.266	1
Hes1	0.000797483	0.624517	0.264	0.167	1
Arg1	0.000813367	0.405534	0.185	0.093	1
Il1rl1	0.000927587	0.428928	0.125	0.051	1
S100a4	0.00116094	-0.373142	0.389	0.516	1
Gcnt2	0.00120891	-0.305942	0.109	0.203	1
Tmem52b	0.00159629	0.294825	0.166	0.084	1
Pdcd1	0.00169071	-0.364431	0.113	0.203	1
Thy1	0.00214875	-0.250542	0.517	0.648	1
Furin	0.00216424	-0.290345	0.302	0.421	1
Tcrg-C1	0.00230358	-0.36565	0.181	0.284	1
Trdv4	0.00282991	-0.282391	0.117	0.209	1
Trdc	0.00386498	-0.540116	0.2	0.293	1
Cd44	0.00436095	-0.267964	0.336	0.442	1
Cxcr6	0.00471785	-0.441868	0.291	0.382	1
Safb	0.00580285	0.258698	0.487	0.412	1
Cdkn1a	0.00586797	0.449548	0.226	0.155	1
Cxcl10	0.00672743	0.671918	0.117	0.057	1
Mboat7	0.00677586	0.261805	0.208	0.137	1
Mast4	0.00833649	0.291348	0.158	0.093	1
Rgs2	0.0139176	0.254028	0.702	0.666	1
Mysm1	0.0169783	0.254534	0.362	0.299	1
Ccr7	0.0199293	0.35003	0.404	0.325	1
Ptpn13	0.0225058	0.296147	0.174	0.113	1
Cdk11b	0.0255954	0.361437	0.592	0.558	1
Cd7	0.0268277	-0.273581	0.325	0.412	1
Hist1h2ap	0.0278575	-0.328206	0.125	0.194	1
Hk2	0.0296241	0.327606	0.208	0.149	1
Gzma	0.0412187	-0.484687	0.162	0.224	1
Klf6	0.0486681	-0.325529	0.54	0.615	1
S1pr1	0.0491785	0.338462	0.479	0.463	1
Areg	0.0550624	0.758428	0.151	0.104	1
Ccl5	0.0664697	-0.438965	0.355	0.424	1
Marcksl1	0.0702542	0.260808	0.174	0.128	1
Kcnq1ot1	0.0829432	0.319004	0.54	0.481	1
Capg	0.0946367	-0.281619	0.275	0.322	1
Samsn1	0.100185	0.337701	0.46	0.478	1
Nfkb1	0.231512	0.373077	0.562	0.576	1
Tuba1b	0.290215	0.281356	0.434	0.418	1
Spty2d1	0.692161	0.311682	0.426	0.451	1
Gm20186	0.84352	0.321212	0.226	0.23	1
Xcl1	0.945396	0.330795	0.143	0.143	1
