# Supplementary material for: Single-Cell and CellChat Resolution Identifies Collecting Duct Cell Subsets and Their Communications with Adjacent Cells in PKD Kidneys
Source: Cells. 2022 Dec 22;12(1):45. doi: 10.3390/cells12010045 (PMC9818381; doi:10.3390/cells12010045)
Supplement: Supplementary file 1 [file cells-12-00045-s001.zip › Table S11.xlsx]

## Sheet: NK_T_Table S11_Markers
	p_val	avg_logFC	pct.1	pct.2	p_val_adj
Rps2	1.49848e-18	-0.644069	0.832	0.904	4.65323e-14
AY036118	4.24911e-13	-0.38465	0.935	0.982	1.31948e-08
Gm47283	9.23236e-10	-0.499034	0.052	0.246	2.86692e-05
Stat3	5.94192e-08	0.509149	0.603	0.396	0.00184514
S100a6	1.25931e-07	0.591581	0.5	0.279	0.00391052
Gm10076	1.80863e-06	0.384175	0.625	0.518	0.0561634
Kap	3.45708e-06	-0.483562	0.884	0.95	0.107353
Spp1	3.86006e-06	0.361717	0.733	0.575	0.119866
Anxa2	1.03824e-05	0.431597	0.358	0.189	0.322404
Miox	1.1769e-05	-0.334737	0.164	0.329	0.365462
Cnot6l	1.29029e-05	-0.3587	0.582	0.696	0.400672
Actg1	1.58731e-05	0.284006	0.901	0.875	0.492906
Atp5k	1.84001e-05	0.32261	0.629	0.482	0.571378
Ccl5	2.16945e-05	0.289869	0.405	0.232	0.673679
Ahnak	2.40229e-05	0.341515	0.603	0.407	0.745984
Elovl6	3.3163e-05	0.327238	0.198	0.075	1
Ptms	3.8151e-05	0.363037	0.397	0.236	1
Stab2	4.17923e-05	-0.487955	0.056	0.171	1
Krt7	7.91467e-05	0.385619	0.164	0.057	1
Pck1	8.06414e-05	-0.411564	0.272	0.425	1
Lgals1	8.37571e-05	0.472717	0.599	0.464	1
Crip1	9.65507e-05	0.412909	0.711	0.607	1
Pdzk1ip1	9.87623e-05	0.395262	0.328	0.186	1
Bcl2l11	0.00012063	0.369723	0.539	0.375	1
Gpr18	0.000129855	0.362127	0.233	0.111	1
Irs2	0.000139518	0.297084	0.306	0.168	1
Kdm2b	0.000149149	0.489228	0.448	0.293	1
Slc12a1	0.000149763	-0.388933	0.065	0.175	1
Socs1	0.000150918	0.252239	0.203	0.089	1
Birc3	0.000157969	0.302304	0.349	0.196	1
Batf	0.000159311	0.319596	0.233	0.114	1
Pim1	0.000182858	0.422362	0.698	0.618	1
Uqcr10	0.000189026	0.379061	0.681	0.579	1
Mxd1	0.000193725	0.277754	0.448	0.289	1
Xist	0.000194886	-0.488978	0.362	0.507	1
Crlf3	0.000205633	-0.439151	0.448	0.586	1
Foxn3	0.000273704	-0.50211	0.371	0.504	1
Lgals3	0.000292401	0.453837	0.263	0.136	1
Zyx	0.00030175	0.337404	0.444	0.304	1
Irf8	0.000345772	0.419376	0.203	0.093	1
Napsa	0.000349311	-0.354827	0.185	0.318	1
1810011H11Rik	0.000430049	-0.255498	0.034	0.118	1
Cdc40	0.000441324	-0.283061	0.302	0.443	1
S100a11	0.000447468	0.281618	0.526	0.389	1
Rgcc	0.000568688	-0.402439	0.263	0.386	1
Slc34a1	0.000582252	-0.362509	0.483	0.6	1
Traf1	0.000716612	0.37998	0.418	0.286	1
Inpp4b	0.000728253	-0.309245	0.353	0.489	1
Sytl3	0.000863122	0.344239	0.216	0.107	1
Grap2	0.000888605	-0.362395	0.379	0.521	1
Zfp281	0.000903826	0.305464	0.25	0.139	1
Gramd3	0.000906098	0.259502	0.612	0.471	1
Slc15a2	0.000917578	0.34667	0.224	0.118	1
Skil	0.000941794	0.266465	0.491	0.364	1
4833420G17Rik	0.00100938	-0.304945	0.228	0.354	1
Sh3bgrl3	0.00100997	0.300209	0.772	0.711	1
Usmg5	0.00103763	0.268256	0.603	0.471	1
Zc3h12a	0.00110812	0.260006	0.254	0.143	1
Wdr43	0.00137077	0.262871	0.302	0.186	1
Snrpg	0.0014002	0.279877	0.526	0.432	1
Kdm6b	0.00165041	0.254236	0.556	0.414	1
Serpina6	0.00168794	-0.331455	0.151	0.268	1
Scp2	0.00170677	-0.305211	0.513	0.604	1
Eif5a	0.00175821	0.295326	0.698	0.625	1
Sell	0.00176158	0.25569	0.474	0.343	1
Plek	0.00178757	0.311574	0.147	0.064	1
Trat1	0.00195365	-0.258377	0.091	0.186	1
Saraf	0.00199003	-0.277557	0.591	0.696	1
Lztfl1	0.00227858	-0.251787	0.134	0.243	1
Runx3	0.00253821	0.272686	0.431	0.318	1
Nfkbie	0.00279109	0.250205	0.207	0.114	1
R3hdm1	0.00317129	-0.304702	0.328	0.439	1
Sbno2	0.00345489	0.327614	0.272	0.175	1
Fyn	0.00358194	0.280841	0.5	0.407	1
Atf4	0.00368427	0.287296	0.483	0.375	1
Ndufb4	0.00378715	0.270428	0.504	0.396	1
Il2rb	0.00381437	0.282924	0.487	0.357	1
Gzma	0.00420262	0.301088	0.181	0.093	1
Atp2c1	0.00448508	-0.254225	0.099	0.182	1
Aadat	0.00489335	-0.33772	0.116	0.204	1
Kif1b	0.00511362	0.40626	0.444	0.346	1
Cysltr1	0.00616595	-0.304148	0.073	0.146	1
Tnfrsf4	0.00643619	0.319392	0.134	0.064	1
B230219D22Rik	0.00677883	0.269488	0.349	0.246	1
Cd74	0.0069542	0.67749	0.159	0.086	1
Mdfic	0.00713457	-0.284024	0.078	0.154	1
Jmjd1c	0.00768607	0.337462	0.526	0.439	1
Calca	0.00901342	-0.588389	0.052	0.114	1
Dgat1	0.00916973	0.51149	0.371	0.282	1
Il1rl1	0.00940548	-0.305205	0.125	0.204	1
Eif4a2	0.0103332	-0.273258	0.474	0.579	1
Btg2	0.0112722	-0.258225	0.711	0.771	1
Arid5a	0.0114455	0.377841	0.534	0.457	1
Ctsw	0.0136906	0.262636	0.405	0.314	1
Rex1bd	0.0140589	-0.254371	0.246	0.346	1
Serpinb9	0.0148891	0.351043	0.233	0.154	1
Defb1	0.0156001	-0.303986	0.155	0.239	1
Cd96	0.0157201	-0.28526	0.164	0.246	1
Sptssa	0.0170635	-0.410964	0.392	0.454	1
Gm26532	0.01809	-0.279786	0.155	0.236	1
Baiap2	0.0181102	0.253566	0.181	0.111	1
Rbm4b	0.0201569	-0.276865	0.194	0.271	1
Il18rap	0.0208201	0.278746	0.246	0.168	1
Yipf4	0.0211647	-0.257966	0.172	0.246	1
Hbb-bs	0.0226688	-1.75169	0.168	0.254	1
Pxdc1	0.0246591	-0.282716	0.103	0.168	1
St8sia4	0.028042	-0.251017	0.31	0.393	1
Tubb5	0.0295204	0.319952	0.56	0.489	1
Ppp1r14b	0.0316248	0.252709	0.474	0.421	1
Apoe	0.0322405	-0.275587	0.302	0.379	1
Neat1	0.0484122	-0.311508	0.543	0.618	1
Lmo4	0.0533539	-0.295243	0.297	0.368	1
Cxcr6	0.0552385	-0.340796	0.22	0.286	1
Mctp2	0.0593	0.251446	0.129	0.079	1
Hs3st1	0.0622846	-0.320644	0.065	0.111	1
Hba-a1	0.0678931	-0.956427	0.06	0.104	1
2610037D02Rik	0.0699308	0.265563	0.142	0.093	1
Fnbp4	0.0726116	-0.26629	0.194	0.254	1
Gata3	0.075004	-0.26677	0.306	0.375	1
Fgl2	0.0806777	-0.290667	0.164	0.218	1
Fosb	0.0887048	-0.440902	0.31	0.357	1
Socs2	0.0989233	0.264289	0.155	0.111	1
Arl5b	0.104792	-0.366768	0.259	0.307	1
Ndrg3	0.114393	0.261519	0.22	0.171	1
Cd82	0.169676	0.359136	0.483	0.468	1
Rgs1	0.204888	-0.293396	0.345	0.404	1
Spty2d1	0.263242	-0.25718	0.336	0.375	1
Ptpn13	0.280934	-0.306516	0.151	0.182	1
Icos	0.375989	-0.261595	0.44	0.454	1
Itga1	0.527828	-0.256386	0.095	0.107	1
Cdk11b	0.617102	-0.384655	0.509	0.496	1
Arhgef6	0.710916	-0.514798	0.293	0.289	1
Cxcl2	0.907611	-0.29338	0.103	0.096	1
