# Supplementary material for: Single-Cell and CellChat Resolution Identifies Collecting Duct Cell Subsets and Their Communications with Adjacent Cells in PKD Kidneys
Source: Cells. 2022 Dec 22;12(1):45. doi: 10.3390/cells12010045 (PMC9818381; doi:10.3390/cells12010045)
Supplement: Supplementary file 1 [file cells-12-00045-s001.zip › Table S12.xlsx]

## Sheet: NK_T_Table S12_Markers
	p_val	avg_logFC	pct.1	pct.2	p_val_adj
Serpina6	1.45028e-121	-1.08194	0.012	0.633	4.50357e-117
Aadat	9.60992e-107	-1.03585	0.022	0.619	2.98417e-102
Kap	1.37531e-106	-2.65168	0.269	1	4.27074e-102
Hbb-bt	6.56715e-75	-0.815141	0.17	0.849	2.0393e-70
Hba-a2	1.79746e-71	-1.00773	0.245	0.914	5.58165e-67
Hbb-bs	7.63674e-70	-0.671547	0.557	1	2.37144e-65
Hba-a1	2.88198e-68	-0.959202	0.295	0.942	8.9494e-64
Napsa	1.63837e-64	-1.13632	0.164	0.784	5.08764e-60
Ddx3y	4.14147e-46	-0.471409	0	0.216	1.28605e-41
Slc12a1	1.35084e-43	-0.655273	0.066	0.468	4.19475e-39
Eif2s3y	4.50033e-43	-0.369717	0	0.201	1.39749e-38
Spp1	3.93892e-41	1.18094	0.968	0.604	1.22315e-36
Mep1a	1.52577e-32	-0.503534	0.059	0.381	4.73797e-28
Prlr	7.22316e-26	-0.493728	0.015	0.201	2.24301e-21
Egf	1.02427e-24	-0.474067	0.046	0.295	3.18065e-20
Lrp2	2.01259e-22	-0.554016	0.136	0.46	6.24971e-18
Aldob	7.86584e-19	-0.587978	0.414	0.77	2.44258e-14
Umod	1.78871e-18	-0.488886	0.147	0.439	5.55449e-14
Calb1	2.28917e-18	-0.472611	0.153	0.46	7.10855e-14
Clu	1.56254e-17	0.744473	0.463	0.072	4.85217e-13
mt-Nd2	1.12464e-16	-0.42943	0.997	1	3.49235e-12
mt-Cytb	5.31985e-16	-0.352888	0.997	1	1.65197e-11
Rbm3	1.11463e-15	0.547049	0.904	0.791	3.46126e-11
Rps2	2.09987e-15	-0.466435	0.939	0.971	6.52071e-11
Fut9	3.23562e-15	-0.375999	0.053	0.245	1.00476e-10
mt-Nd4	3.74532e-15	-0.340539	0.997	1	1.16303e-10
Mpv17l	5.24469e-15	-0.320868	0.058	0.252	1.62863e-10
mt-Co3	5.46069e-15	-0.282603	1	1	1.69571e-10
Miox	5.77734e-15	-0.630216	0.163	0.432	1.79404e-10
Pdzk1	1.50998e-14	-0.356017	0.063	0.259	4.68895e-10
Nfkbia	1.5976e-14	0.799014	0.769	0.46	4.96103e-10
Fxyd2	2.22081e-14	-0.731733	0.524	0.791	6.89629e-10
Khk	6.48913e-14	-0.354686	0.08	0.288	2.01507e-09
Odc1	7.80631e-14	1.04071	0.596	0.295	2.42409e-09
Gatm	2.94894e-13	-0.542298	0.169	0.417	9.15734e-09
Cyp2j5	3.99792e-13	-0.304249	0.064	0.252	1.24147e-08
Mgp	5.26868e-13	0.628399	0.357	0.043	1.63608e-08
Cldn10	6.97922e-13	-0.259839	0.021	0.144	2.16726e-08
Skil	7.33663e-13	0.62255	0.672	0.353	2.27824e-08
Malat1	1.64736e-12	-0.301093	1	1	5.11553e-08
Pah	3.48384e-12	-0.286455	0.062	0.237	1.08184e-07
Atf3	3.65883e-12	0.553509	0.328	0.036	1.13618e-07
Xist	4.0835e-12	0.516934	0.902	0.604	1.26805e-07
S100a6	1.73656e-11	0.681055	0.788	0.511	5.39254e-07
Col1a1	4.23859e-11	0.536398	0.283	0.022	1.31621e-06
Col1a2	6.48206e-11	0.46461	0.261	0.007	2.01287e-06
Gpx3	1.32432e-10	-0.322493	0.865	0.986	4.11243e-06
Col3a1	2.64354e-10	0.50985	0.318	0.058	8.209e-06
Rida	2.70113e-10	-0.346093	0.204	0.432	8.38782e-06
Dusp5	2.73663e-10	0.393747	0.721	0.424	8.49807e-06
Sult1d1	3.33937e-10	-0.289401	0.154	0.367	1.03698e-05
Bhlhe40	6.2783e-10	0.643887	0.573	0.302	1.9496e-05
Art2b	8.65158e-10	-0.333998	0.058	0.201	2.68658e-05
Lcn2	1.00805e-09	0.422083	0.221	0	3.13029e-05
Tmem27	1.28266e-09	-0.414466	0.19	0.403	3.98306e-05
H3f3b	2.0955e-09	0.334281	0.972	0.993	6.50714e-05
Slc34a1	2.13306e-09	-0.398693	0.369	0.604	6.62378e-05
Tnfaip3	4.36322e-09	0.431357	0.849	0.633	0.000135491
mt-Nd3	1.08341e-08	-0.296339	0.988	0.993	0.000336432
Zfand5	1.32487e-08	0.470885	0.58	0.331	0.000411412
Sparc	2.19926e-08	0.537987	0.38	0.129	0.000682936
Cd74	2.28748e-08	0.520844	0.311	0.079	0.000710331
Wfdc2	2.5724e-08	0.398777	0.414	0.158	0.000798807
Hist1h4d	3.14068e-08	0.564061	0.596	0.381	0.000975275
Cbr1	3.93709e-08	-0.320035	0.228	0.424	0.00122259
Cldn4	4.00218e-08	0.317311	0.198	0.007	0.0012428
mt-Nd4l	4.35079e-08	-0.359236	0.71	0.82	0.00135105
Hspa1b	5.62078e-08	-0.473108	0.071	0.209	0.00174542
Prdx6	8.28915e-08	0.403007	0.789	0.612	0.00257403
Krt18	8.49676e-08	0.361845	0.213	0.022	0.0026385
Fbp1	9.68395e-08	-0.4397	0.121	0.281	0.00300716
Oxct1	1.0224e-07	-0.408217	0.306	0.504	0.00317487
Acsm2	1.24037e-07	-0.353385	0.136	0.302	0.00385172
Tacstd2	1.44915e-07	0.317263	0.195	0.014	0.00450006
Chka	1.90187e-07	0.434327	0.381	0.151	0.00590588
Myh9	2.07035e-07	0.345873	0.896	0.82	0.00642904
Ifrd1	2.1344e-07	0.388131	0.626	0.403	0.00662794
Fxyd4	3.35168e-07	0.35504	0.255	0.058	0.010408
Ltb	3.75476e-07	0.529669	0.835	0.748	0.0116597
Dcn	4.01471e-07	0.335652	0.172	0.007	0.0124669
Cyr61	4.89494e-07	0.334038	0.222	0.036	0.0152003
Traf1	5.02229e-07	0.518467	0.511	0.288	0.0155957
Ttc36	5.09406e-07	-0.371221	0.12	0.273	0.0158186
Sord	6.78132e-07	-0.373752	0.152	0.309	0.021058
Chpt1	7.12451e-07	-0.355045	0.294	0.482	0.0221237
Lgals3	7.89578e-07	0.284113	0.438	0.209	0.0245188
Relb	9.25095e-07	0.333775	0.281	0.086	0.028727
Pim1	9.6628e-07	0.55204	0.632	0.453	0.0300059
S100a11	9.9126e-07	0.349547	0.789	0.633	0.0307816
Socs3	1.06758e-06	0.400741	0.353	0.144	0.0331517
Arhgap31	1.06824e-06	0.42451	0.438	0.216	0.0331719
Arf4	1.12345e-06	0.346732	0.706	0.525	0.0348864
Krt8	1.19893e-06	0.346037	0.233	0.05	0.0372304
Pmepa1	1.84902e-06	0.35818	0.34	0.137	0.0574176
Cdkn1a	1.85716e-06	0.40605	0.193	0.029	0.0576702
Coq10b	2.07015e-06	0.339203	0.631	0.432	0.0642844
Ncl	2.13231e-06	0.275696	0.934	0.928	0.0662145
Bgn	2.27601e-06	0.265231	0.142	0	0.070677
Ass1	2.33606e-06	-0.370469	0.329	0.496	0.0725416
Rgcc	2.80924e-06	-0.401474	0.184	0.338	0.0872352
Kdm6b	2.88718e-06	0.379686	0.457	0.252	0.0896555
Arid5a	3.39318e-06	0.344046	0.614	0.41	0.105368
Hsd11b2	3.46372e-06	0.307438	0.245	0.072	0.107559
Lyz2	3.48185e-06	0.50469	0.197	0.036	0.108122
Aqp2	3.68614e-06	0.39903	0.323	0.137	0.114466
Hspa1a	4.01164e-06	-0.764258	0.094	0.216	0.124574
Zc3h12a	4.2014e-06	0.313142	0.311	0.122	0.130466
H2afz	4.83473e-06	0.272464	0.854	0.712	0.150133
P2rx7	5.3994e-06	-0.388966	0.11	0.237	0.167667
Bcl2a1b	5.96199e-06	0.412169	0.433	0.237	0.185138
Gna13	5.99168e-06	0.290261	0.541	0.338	0.18606
Ncf4	6.95646e-06	0.297962	0.348	0.158	0.216019
Abcf1	6.99354e-06	0.333638	0.559	0.381	0.217171
mt-Atp8	7.17109e-06	-0.315575	0.687	0.82	0.222684
Srebf2	7.17228e-06	-0.280976	0.194	0.353	0.222721
Chchd10	7.26404e-06	-0.330102	0.353	0.525	0.22557
Tgif1	7.28086e-06	0.330353	0.39	0.194	0.226092
Ier5	7.32712e-06	0.313637	0.619	0.41	0.227529
Nr4a2	9.01653e-06	0.407225	0.378	0.194	0.27999
Irs2	1.11828e-05	0.275107	0.297	0.115	0.347261
Ifngr1	1.24915e-05	0.313655	0.884	0.741	0.387899
Leng8	1.41262e-05	0.270152	0.431	0.237	0.438661
Ifitm3	1.44122e-05	0.310879	0.206	0.05	0.447543
Fosl2	1.4519e-05	0.350632	0.539	0.338	0.45086
Hilpda	1.48104e-05	0.560979	0.303	0.129	0.459907
Hist1h1e	1.53403e-05	0.648637	0.55	0.388	0.476363
Litaf	1.71889e-05	0.267605	0.202	0.05	0.533767
Cd52	1.74167e-05	0.312198	0.962	0.95	0.540842
Cebpb	1.84556e-05	0.388898	0.44	0.237	0.573102
Slc27a2	1.9805e-05	-0.266565	0.136	0.273	0.615005
Calml4	2.05783e-05	-0.251074	0.082	0.194	0.639016
Ifi208	2.21057e-05	-0.301416	0.179	0.317	0.686449
Clec2d	2.43333e-05	-0.289509	0.574	0.705	0.755621
Ms4a4b	3.00852e-05	-0.253374	0.769	0.892	0.934234
Vps37b	3.02416e-05	0.273556	0.883	0.705	0.939092
Fn1	3.23927e-05	0.258969	0.139	0.014	1
Dgat1	3.29259e-05	0.306743	0.305	0.129	1
Gimap9	3.6245e-05	-0.271885	0.498	0.655	1
Chd4	3.77163e-05	0.253885	0.787	0.683	1
Sik1	3.90296e-05	0.299925	0.335	0.165	1
Ptp4a2	4.11357e-05	0.263164	0.808	0.705	1
B930036N10Rik	4.57057e-05	-0.281807	0.165	0.295	1
Cxcr4	4.73931e-05	0.378458	0.548	0.374	1
Srsf5	4.93728e-05	0.254817	0.869	0.77	1
Tmem176b	5.44135e-05	0.43366	0.421	0.259	1
Serinc3	5.83302e-05	0.255682	0.809	0.64	1
Capg	6.37227e-05	0.475974	0.34	0.194	1
Ier5l	6.46907e-05	0.27974	0.154	0.029	1
H2-Ab1	7.3339e-05	0.285258	0.187	0.05	1
Rgs2	7.34322e-05	0.357323	0.612	0.446	1
Eif3j1	9.4896e-05	-0.255421	0.408	0.554	1
Topbp1	0.000103333	0.280714	0.309	0.158	1
Plcb4	0.000104453	0.251892	0.18	0.05	1
Slbp	0.000108906	0.289846	0.493	0.331	1
Ripor2	0.000110981	-0.258815	0.465	0.597	1
Txk	0.00011139	-0.293996	0.604	0.712	1
Sema4d	0.000117332	0.277219	0.523	0.345	1
Zfp36l1	0.000132953	0.35207	0.801	0.734	1
Epb41l2	0.000133561	0.25127	0.291	0.137	1
Cd163l1	0.000134494	0.687939	0.145	0.029	1
Il17a	0.000146986	0.782417	0.109	0.007	1
Ier3	0.000148636	0.282689	0.177	0.05	1
Cd82	0.000152152	0.324817	0.599	0.46	1
Ube2s	0.000152726	0.260235	0.639	0.496	1
Pde3b	0.000160383	-0.267522	0.361	0.511	1
Krt7	0.000178288	0.25512	0.209	0.072	1
Trdv4	0.000206075	0.807738	0.15	0.036	1
Klf2	0.000220104	-0.373292	0.525	0.626	1
Mdh1	0.000222364	-0.258334	0.638	0.734	1
Ell2	0.000242976	0.33096	0.224	0.094	1
Klf6	0.0002488	-0.386769	0.757	0.806	1
Il1b	0.000250341	0.414716	0.138	0.029	1
Ifi206	0.000321026	-0.278333	0.267	0.388	1
Slc4a4	0.000333802	-0.25884	0.216	0.345	1
Samsn1	0.000342978	0.304486	0.568	0.41	1
Herc4	0.000346335	-0.268171	0.314	0.439	1
Csrnp1	0.000381158	0.263135	0.32	0.173	1
Trdc	0.000438398	0.830738	0.211	0.086	1
Nfkbiz	0.00043879	0.295386	0.457	0.302	1
Crlf3	0.000536532	-0.330883	0.556	0.662	1
Neurl3	0.000542472	0.339174	0.519	0.367	1
Hibadh	0.000562768	-0.277253	0.261	0.374	1
Serpina3g	0.000576885	0.359785	0.21	0.086	1
Tsc22d3	0.000589932	-0.271257	0.504	0.619	1
Emb	0.000593506	0.40024	0.861	0.763	1
Cst3	0.000626175	0.289124	0.563	0.446	1
Rrbp1	0.00064601	0.292297	0.648	0.547	1
Snrnp200	0.000649536	0.254907	0.422	0.281	1
U2surp	0.000735237	0.253448	0.525	0.381	1
Nrip1	0.000766454	0.454481	0.611	0.482	1
Hist2h2ac	0.000809082	0.313101	0.307	0.173	1
Ifi47	0.000822392	-0.255782	0.441	0.554	1
Rel	0.00085683	0.305745	0.406	0.273	1
Uhrf2	0.000857102	0.263651	0.476	0.309	1
Blk	0.000859159	0.319762	0.111	0.022	1
Sec11c	0.000907225	0.282368	0.627	0.496	1
Cd28	0.00100128	-0.373908	0.521	0.64	1
Atf4	0.00107126	0.258585	0.574	0.453	1
Anxa5	0.00109728	0.252685	0.43	0.288	1
Il7r	0.00115352	0.396892	0.631	0.518	1
Gm4070	0.00145875	-0.280624	0.175	0.281	1
Rheb	0.00148144	0.251461	0.488	0.345	1
Zfp36	0.00171626	0.253373	0.54	0.403	1
Areg	0.0018477	0.773472	0.104	0.022	1
Dusp2	0.00211169	-0.34246	0.481	0.59	1
Krt83	0.00211561	0.315512	0.174	0.072	1
Ctss	0.00246298	0.269543	0.434	0.295	1
Paxbp1	0.00250859	0.298816	0.427	0.295	1
Plscr2	0.0030021	-0.266446	0.121	0.209	1
S100a4	0.00309308	0.397991	0.58	0.482	1
Gadd45b	0.00333548	0.269481	0.366	0.252	1
Tmem176a	0.00351023	0.317808	0.361	0.252	1
Tab2	0.0036077	0.258856	0.573	0.453	1
Ivns1abp	0.0039547	0.262334	0.541	0.417	1
AU020206	0.00424741	0.27742	0.457	0.317	1
Cd69	0.00426426	-0.267801	0.517	0.626	1
Zcchc10	0.00523458	-0.270111	0.144	0.223	1
Klf3	0.00528527	-0.287173	0.418	0.511	1
Vim	0.00567182	0.281135	0.764	0.691	1
AC163354.1	0.00613349	0.250163	0.167	0.079	1
Ms4a6b	0.00660407	-0.274829	0.678	0.698	1
Nkg7	0.00667935	-0.353645	0.545	0.633	1
Tmco1	0.00765678	-0.259553	0.316	0.403	1
Ltb4r1	0.00884794	0.261839	0.194	0.101	1
Tnfrsf4	0.00901515	0.308651	0.127	0.05	1
Lpar6	0.00948254	-0.278383	0.163	0.237	1
Rora	0.0109989	0.41955	0.467	0.367	1
Itgal	0.0116465	-0.295203	0.646	0.705	1
Itgb1	0.0154081	0.333515	0.753	0.655	1
Hist1h1b	0.016209	0.530067	0.146	0.072	1
Epsti1	0.0198774	-0.281389	0.591	0.647	1
Ccr7	0.0205795	-0.272432	0.217	0.295	1
Pik3r1	0.0217495	-0.263733	0.603	0.676	1
Cd164	0.0232721	0.253713	0.644	0.576	1
Cd40lg	0.0279513	-0.40951	0.197	0.259	1
Gm20186	0.0311513	-0.381381	0.212	0.288	1
Cxcr6	0.0372058	-0.42816	0.465	0.496	1
Hsph1	0.050584	-0.280088	0.326	0.396	1
Cd8b1	0.0623595	-0.333061	0.23	0.295	1
Tcrg-C1	0.067791	0.404234	0.178	0.122	1
Gramd3	0.0758614	0.2676	0.574	0.568	1
Ifng	0.101665	-0.366178	0.202	0.252	1
Ccl5	0.104505	-0.283385	0.586	0.453	1
Rcbtb2	0.125513	-0.286219	0.277	0.309	1
Itgb2	0.125928	-0.264506	0.64	0.633	1
Klre1	0.145831	-0.316232	0.133	0.173	1
Igfbp4	0.223946	-0.270466	0.192	0.237	1
Slamf1	0.235937	-0.285932	0.213	0.245	1
Mki67	0.292413	0.26904	0.195	0.158	1
Ramp1	0.353303	0.32834	0.356	0.345	1
Trbc1	0.423887	-0.292433	0.546	0.525	1
Klrk1	0.692353	-0.319295	0.263	0.259	1
Xcl1	0.716087	0.348052	0.171	0.158	1
Gzma	0.929546	-0.340954	0.178	0.173	1
