# Supplementary material for: Single-Cell and CellChat Resolution Identifies Collecting Duct Cell Subsets and Their Communications with Adjacent Cells in PKD Kidneys
Source: Cells. 2022 Dec 22;12(1):45. doi: 10.3390/cells12010045 (PMC9818381; doi:10.3390/cells12010045)
Supplement: Supplementary file 1 [file cells-12-00045-s001.zip › Table S2.xlsx]

## Sheet: CD_Aqp2_Table S2_Markers
	p_val	avg_logFC	pct.1	pct.2	p_val_adj
Ache	4.31023e-46	-0.479162	0.036	0.649	1.33846e-41
Crip1	1.73605e-28	1.68174	0.962	0.684	5.39096e-24
Plac8	2.17082e-26	1.48901	0.922	0.211	6.74103e-22
Ybx1	1.5016e-24	0.804746	0.981	0.912	4.66291e-20
Tmsb10	2.30341e-24	1.00806	0.976	0.825	7.15277e-20
Agrn	1.4107e-23	0.822285	0.988	0.702	4.38065e-19
Phgdh	3.88544e-23	1.03965	0.922	0.439	1.20655e-18
Ifitm3	9.34882e-23	1.0063	0.943	0.439	2.90309e-18
Bcam	1.21185e-22	0.753907	1	0.965	3.76316e-18
Lgals7	4.3396e-22	1.26294	0.806	0.07	1.34758e-17
Nid1	8.04098e-21	0.84481	0.791	0.07	2.49697e-16
Rpl41	9.0125e-21	0.703352	1	0.982	2.79865e-16
Bok	2.2688e-20	0.946215	0.865	0.386	7.04532e-16
Anxa2	4.46324e-20	0.959416	0.955	0.754	1.38597e-15
Pde1c	6.70154e-20	-0.488455	0.206	0.702	2.08103e-15
Gm10076	1.56722e-19	0.66255	0.938	0.737	4.86668e-15
Pdpn	1.84852e-19	0.74072	0.917	0.474	5.74021e-15
Ntn4	2.22517e-19	-0.557442	0.209	0.702	6.90982e-15
Ptgs1	2.2683e-19	-0.600231	0.716	0.947	7.04375e-15
Aqp3	2.08278e-18	-0.879582	0.803	0.965	6.46765e-14
Tubb5	3.3188e-18	1.06036	0.95	0.737	1.03059e-13
Sema3c	5.18717e-18	0.667888	0.893	0.456	1.61077e-13
Clic1	5.49256e-18	0.62971	0.988	0.895	1.7056e-13
Mif	5.5613e-18	0.674938	0.979	0.877	1.72695e-13
Smdt1	7.87407e-18	0.573243	0.979	0.912	2.44513e-13
Ddah2	8.17492e-18	0.593245	0.919	0.632	2.53856e-13
Fbn1	9.0416e-18	0.504798	0.709	0.07	2.80769e-13
Clcnkb	1.7608e-17	-0.858184	0.453	0.86	5.46782e-13
Smim5	1.81358e-17	-0.619172	0.315	0.772	5.63172e-13
Itm2b	2.8647e-17	-0.541619	0.998	1	8.89575e-13
Rpl38	3.32238e-17	0.550053	0.991	0.947	1.0317e-12
Ankrd1	4.42582e-17	1.61724	0.692	0.07	1.37435e-12
Dcdc2a	5.42361e-17	0.881046	0.953	0.737	1.68419e-12
S100a6	7.67003e-17	0.316481	0.927	0.263	2.38177e-12
Aplp2	7.73396e-17	-0.467586	0.983	0.982	2.40163e-12
Hnrnpa1	9.72473e-17	0.560581	0.96	0.912	3.01982e-12
Hcfc1r1	1.41966e-16	0.625445	0.929	0.789	4.40846e-12
Defb1	2.23347e-16	-1.16529	0.867	0.947	6.9356e-12
Dbi	2.28865e-16	0.546218	0.974	0.912	7.10695e-12
Rps26	4.15748e-16	0.575159	0.991	0.965	1.29102e-11
Tuba1a	5.42213e-16	0.684207	0.919	0.667	1.68374e-11
Il18r1	5.67886e-16	0.498813	0.746	0.14	1.76346e-11
Rpl22	1.20998e-15	0.522924	0.983	0.93	3.75735e-11
Cldn3	1.3758e-15	0.694222	0.955	0.719	4.27226e-11
Cnn2	1.52813e-15	0.570591	0.801	0.281	4.74532e-11
Wnt7b	1.87418e-15	0.571846	0.858	0.491	5.8199e-11
Bst2	1.99799e-15	0.542372	0.827	0.386	6.20435e-11
Ptma	2.64653e-15	0.587178	0.995	1	8.21828e-11
Igfbp2	2.87283e-15	1.0111	0.789	0.246	8.92099e-11
Rps8	3.29989e-15	0.52568	0.998	1	1.02472e-10
Rhbg	3.45155e-15	-0.597642	0.363	0.789	1.07181e-10
Mal2	3.7276e-15	0.525641	0.981	0.947	1.15753e-10
Ctsl	4.2804e-15	0.87413	0.983	0.93	1.32919e-10
Kitl	4.36887e-15	-0.670338	0.391	0.789	1.35667e-10
Tagln2	6.10497e-15	0.734787	0.934	0.789	1.89578e-10
Rpl36a	6.95143e-15	0.49992	0.976	0.895	2.15863e-10
Capns1	7.01381e-15	0.53833	0.948	0.842	2.178e-10
Npm1	7.48016e-15	0.559301	0.986	0.912	2.32281e-10
Kcne1l	1.09851e-14	0.451316	0.637	0.07	3.4112e-10
Snrpd2	1.25609e-14	0.469988	0.945	0.877	3.90053e-10
Rpsa	1.47838e-14	0.544492	0.993	0.965	4.59081e-10
Ninl	1.47988e-14	-0.485333	0.533	0.807	4.59547e-10
Pgls	1.57326e-14	0.443549	0.929	0.825	4.88544e-10
Rpl37	1.6792e-14	0.490564	0.995	0.982	5.21443e-10
Ahnak	1.72659e-14	0.639166	0.998	0.982	5.36158e-10
Myl6	2.47594e-14	0.403825	0.991	0.947	7.68852e-10
Rps19	2.47612e-14	0.566153	0.995	0.965	7.68909e-10
Anxa3	2.6481e-14	0.589896	0.803	0.298	8.22314e-10
Gapdh	2.71078e-14	0.539573	0.983	0.947	8.41778e-10
Tomm7	3.17785e-14	0.478882	0.936	0.807	9.86817e-10
Rpl35	3.72583e-14	0.494885	0.979	0.895	1.15698e-09
Cldn19	4.12456e-14	0.624279	0.905	0.526	1.2808e-09
Crip2	4.55293e-14	0.485511	0.962	0.842	1.41382e-09
Tsc22d2	4.97352e-14	-0.622965	0.701	0.93	1.54443e-09
Scnn1g	5.29618e-14	-0.644388	0.78	0.912	1.64462e-09
Aprt	5.60303e-14	0.674581	0.91	0.807	1.73991e-09
Myl9	6.5453e-14	0.593207	0.633	0.07	2.03251e-09
Rpl15	6.85617e-14	0.532236	0.991	0.965	2.12905e-09
Stc1	7.15583e-14	-1.02283	0.533	0.807	2.2221e-09
Cdo1	7.67543e-14	-0.641311	0.469	0.789	2.38345e-09
Rps28	8.31982e-14	0.474659	0.981	0.93	2.58355e-09
Slc25a4	8.90816e-14	0.463032	0.974	0.86	2.76625e-09
Ly6e	9.31095e-14	0.519671	0.993	0.947	2.89133e-09
Ehf	1.00543e-13	-0.618111	0.794	0.93	3.12217e-09
Spp1	1.03338e-13	0.788352	0.995	0.93	3.20896e-09
Rpl36	1.38967e-13	0.457714	0.993	0.947	4.31534e-09
Ppia	1.67023e-13	0.474548	0.988	0.982	5.18656e-09
Myl12b	2.03876e-13	0.459268	0.96	0.895	6.33098e-09
Reep5	2.81257e-13	0.447806	0.964	0.807	8.73386e-09
Efemp1	2.91659e-13	0.514497	0.948	0.789	9.05688e-09
Prelid1	3.13868e-13	0.492403	0.931	0.754	9.74654e-09
Wfdc2	3.17654e-13	0.450496	1	1	9.86411e-09
Snrpe	3.42431e-13	0.478699	0.943	0.86	1.06335e-08
Clec2d	3.60347e-13	-0.431355	0.474	0.825	1.11899e-08
Ran	3.73627e-13	0.669408	0.943	0.789	1.16022e-08
Slc38a4	3.90261e-13	0.436498	0.673	0.193	1.21188e-08
Sparc	4.09723e-13	0.494789	0.763	0.246	1.27231e-08
Cav2	4.30082e-13	-0.515877	0.799	0.93	1.33553e-08
S100a11	5.02912e-13	0.482285	0.998	0.93	1.56169e-08
Rps21	5.14356e-13	0.420955	0.988	1	1.59723e-08
Atp1b1	5.50255e-13	-0.605221	1	0.947	1.70871e-08
Hnrnpab	5.74655e-13	0.503	0.945	0.912	1.78448e-08
Aqp2	5.77489e-13	-0.960253	0.746	0.895	1.79328e-08
Rps15	5.84212e-13	0.385891	0.998	0.965	1.81415e-08
Krtcap2	6.33284e-13	0.430914	0.931	0.789	1.96654e-08
Rps29	6.63342e-13	0.457162	0.998	0.965	2.05987e-08
Upk3a	6.84376e-13	-1.87486	0.002	0.14	2.12519e-08
Chmp2b	6.911e-13	0.436271	0.91	0.754	2.14607e-08
Rpl6	7.14693e-13	0.428092	0.993	0.965	2.21934e-08
Slc6a6	7.77309e-13	-0.458251	0.718	0.895	2.41378e-08
Ap2b1	8.09707e-13	0.443519	0.922	0.684	2.51438e-08
Psma7	8.53649e-13	0.468296	0.96	0.825	2.65084e-08
Hsp90ab1	8.70471e-13	0.344147	0.998	0.982	2.70307e-08
Defb29	9.22008e-13	0.625717	0.841	0.491	2.86311e-08
Ptgds	9.58149e-13	0.534827	0.794	0.386	2.97534e-08
Ces1d	1.11249e-12	-0.288957	0.085	0.404	3.45461e-08
Cldn8	1.1978e-12	-0.613631	0.9	0.947	3.71953e-08
Lcn2	1.34826e-12	1.3712	0.938	0.719	4.18675e-08
Ap2m1	1.43162e-12	0.416614	0.96	0.807	4.44562e-08
Ppargc1a	1.44602e-12	-0.637549	0.806	0.912	4.49034e-08
Aldh1a1	1.49837e-12	0.532264	0.787	0.421	4.6529e-08
Eif5a	1.62521e-12	0.505661	0.964	0.842	5.04676e-08
Rplp2	1.74167e-12	0.354746	0.998	0.982	5.4084e-08
Abca3	2.00402e-12	0.431546	0.972	0.825	6.22307e-08
Rack1	2.03834e-12	0.413991	0.993	0.93	6.32964e-08
Ube2l3	2.3389e-12	0.409294	0.922	0.807	7.26299e-08
Rpl39	3.41521e-12	0.480074	0.983	0.93	1.06052e-07
2022-09-07	3.97821e-12	0.458122	0.948	0.842	1.23535e-07
Zfp36	4.00181e-12	-0.819337	0.777	0.912	1.24268e-07
Rpl7a	4.03254e-12	0.434995	0.981	0.947	1.25223e-07
Golm1	4.51268e-12	0.368414	0.671	0.193	1.40132e-07
Lama5	4.77128e-12	0.50589	0.981	0.825	1.48162e-07
Psap	4.82689e-12	-0.345501	0.969	1	1.49889e-07
Rpl37a	5.18843e-12	0.394225	0.986	0.982	1.61116e-07
Ywhah	5.68348e-12	0.460378	0.927	0.754	1.76489e-07
Atp12a	5.82113e-12	-0.570301	0.441	0.825	1.80764e-07
Fam84a	5.87079e-12	-0.289179	0.142	0.474	1.82306e-07
St6galnac2	5.94553e-12	0.468114	0.948	0.825	1.84626e-07
Rps11	6.25064e-12	0.410823	0.991	0.947	1.94101e-07
Rpl10a	6.66382e-12	0.426633	0.976	0.965	2.06932e-07
Mbd3	6.69591e-12	0.395408	0.905	0.719	2.07928e-07
Rpl23a	7.36597e-12	0.40289	0.991	0.947	2.28735e-07
A930017K11Rik	7.44772e-12	-0.324085	0.249	0.614	2.31274e-07
Adamts5	7.54391e-12	0.449604	0.633	0.158	2.34261e-07
Rpl8	7.63307e-12	0.377364	0.991	0.947	2.3703e-07
Ethe1	7.64401e-12	0.380563	0.829	0.544	2.37369e-07
Rps12	7.91005e-12	0.397939	0.991	0.982	2.45631e-07
Tubb2b	9.5397e-12	0.515448	0.912	0.649	2.96236e-07
Ctsd	1.1079e-11	0.634953	0.998	0.982	3.44036e-07
Cldn16	1.25082e-11	0.334489	0.675	0.211	3.88417e-07
Pnpla8	1.26483e-11	-0.423272	0.716	0.895	3.92769e-07
Krt18	1.46314e-11	0.664856	0.983	0.93	4.54348e-07
Bspry	1.52152e-11	0.419038	0.886	0.649	4.72478e-07
Ube2h	1.74834e-11	-0.507502	0.803	0.86	5.42913e-07
Rwdd1	1.85724e-11	0.395537	0.891	0.632	5.76728e-07
Txn1	1.99648e-11	0.435409	0.969	0.912	6.19967e-07
Rps20	2.00587e-11	0.382022	0.995	0.965	6.22883e-07
Hmgn1	2.23838e-11	0.411822	0.962	0.912	6.95085e-07
Pafah1b3	2.29523e-11	0.397335	0.851	0.579	7.12739e-07
Hmgb2	2.37299e-11	0.739549	0.953	0.807	7.36885e-07
Rplp1	2.4127e-11	0.349303	0.998	0.947	7.49216e-07
Rpl32	2.55957e-11	0.389106	1	0.982	7.94825e-07
Cetn3	2.63801e-11	0.384598	0.882	0.632	8.19182e-07
Rps27l	2.73833e-11	0.412916	0.967	0.877	8.50333e-07
Gsta4	2.93929e-11	-1.25734	0.156	0.491	9.12736e-07
Plxna4	2.98934e-11	-0.26572	0.175	0.526	9.2828e-07
Itgb1	3.03269e-11	0.452356	0.983	0.93	9.41742e-07
S100a14	3.1498e-11	0.892831	0.891	0.719	9.78106e-07
Cdk4	3.23044e-11	0.43188	0.891	0.702	1.00315e-06
Rpl13	3.36497e-11	0.346886	0.993	0.982	1.04492e-06
Rps15a	3.39981e-11	0.397296	0.988	0.965	1.05574e-06
Nap1l1	3.41136e-11	0.484868	0.957	0.86	1.05933e-06
Alad	3.43775e-11	0.364116	0.912	0.719	1.06753e-06
Btg2	3.47389e-11	-0.669189	0.865	0.947	1.07875e-06
Plp2	3.8823e-11	0.359044	0.844	0.526	1.20557e-06
Sec61b	4.08151e-11	0.381461	0.931	0.86	1.26743e-06
Ptger1	4.15264e-11	-0.517604	0.483	0.719	1.28952e-06
Rpl24	4.3267e-11	0.347661	0.993	0.965	1.34357e-06
Akap12	4.48544e-11	0.491884	0.647	0.175	1.39286e-06
Lrrc75b	4.52625e-11	0.279619	0.597	0.14	1.40554e-06
Nme1	4.5828e-11	0.520496	0.919	0.649	1.4231e-06
Mt1	4.85073e-11	0.904307	0.889	0.719	1.5063e-06
Rplp0	5.10066e-11	0.397776	0.991	0.982	1.58391e-06
2210011C24Rik	5.65867e-11	0.315539	0.614	0.158	1.75719e-06
Rsrp1	6.22365e-11	-0.387143	0.927	1	1.93263e-06
Snn	6.24025e-11	-0.532613	0.547	0.754	1.93779e-06
Rpl27a	6.65609e-11	0.349409	0.995	0.947	2.06692e-06
Ndrg1	6.929e-11	-0.581077	0.917	0.947	2.15166e-06
Rps5	6.93255e-11	0.387625	0.991	0.912	2.15276e-06
Rpl18	7.3955e-11	0.390312	0.988	0.982	2.29652e-06
Itpr1	7.42926e-11	-0.370589	0.877	0.947	2.30701e-06
Dynll1	8.93589e-11	0.453258	0.979	0.912	2.77486e-06
Plec	8.94977e-11	0.466508	0.945	0.772	2.77917e-06
Cct5	1.01228e-10	0.417945	0.922	0.702	3.14344e-06
Serf2	1.01275e-10	0.380367	0.976	0.982	3.14488e-06
Cyb5r3	1.03747e-10	0.455598	0.955	0.684	3.22165e-06
1810022K09Rik	1.31051e-10	0.361464	0.893	0.737	4.06953e-06
Malat1	1.31664e-10	-0.62878	1	1	4.08855e-06
Cmtm7	1.37945e-10	0.280009	0.671	0.228	4.28361e-06
Rasd1	1.52901e-10	-0.449793	0.265	0.596	4.74804e-06
Abcc4	1.53405e-10	0.376451	0.825	0.456	4.76367e-06
Vegfa	1.56551e-10	-0.565507	0.668	0.772	4.86137e-06
Sem1	1.62697e-10	0.348399	0.957	0.912	5.05221e-06
Hacd4	1.66852e-10	0.431923	0.922	0.702	5.18127e-06
Plet1	1.81214e-10	0.578209	0.981	0.825	5.62725e-06
Stmn1	1.82885e-10	0.802053	0.87	0.509	5.67912e-06
Psme1	1.90348e-10	0.379947	0.912	0.754	5.91089e-06
Ilk	1.92679e-10	0.360077	0.882	0.684	5.98327e-06
Serpinb6a	1.94555e-10	0.366527	0.872	0.614	6.04151e-06
Cavin1	1.95709e-10	0.359029	0.855	0.561	6.07736e-06
Muc1	2.11455e-10	0.590307	0.953	0.789	6.56631e-06
Rps17	2.12036e-10	0.335085	0.993	0.912	6.58437e-06
Snrpd3	2.13962e-10	0.352292	0.874	0.684	6.64417e-06
Rps16	2.22846e-10	0.34325	0.986	0.982	6.92004e-06
Tgfb2	2.2439e-10	0.476317	0.773	0.386	6.96799e-06
Actn1	2.27407e-10	0.505147	0.941	0.719	7.06166e-06
Rpl12	2.33413e-10	0.305819	0.988	0.965	7.24818e-06
Atp5j2	2.34081e-10	0.356044	0.979	0.912	7.26892e-06
Lhfp	2.47535e-10	0.281854	0.488	0.035	7.68671e-06
Dnajc10	2.51669e-10	0.346034	0.86	0.509	7.81507e-06
Tpm1	2.60286e-10	0.451241	0.993	0.912	8.08268e-06
Pik3r1	3.05652e-10	-0.346018	0.72	0.877	9.49141e-06
Thra	3.05939e-10	-0.362274	0.652	0.877	9.50033e-06
Tmpo	3.2866e-10	0.502211	0.891	0.649	1.02059e-05
Cspg4	3.34726e-10	0.384767	0.749	0.333	1.03943e-05
Arhgap10	3.48892e-10	0.298739	0.682	0.281	1.08341e-05
Rps13	3.53371e-10	0.275755	0.991	0.947	1.09732e-05
Fkbp1a	3.58271e-10	0.369168	0.912	0.702	1.11254e-05
Serpinh1	3.76551e-10	0.38504	0.953	0.719	1.1693e-05
Atp5k	3.79371e-10	0.357877	0.967	0.93	1.17806e-05
Csnk1a1	3.92041e-10	-0.300312	0.96	1	1.21741e-05
Igfbp7	4.08069e-10	-0.577699	0.991	1	1.26718e-05
Rpl14	4.588e-10	0.294778	0.986	0.93	1.42471e-05
Kl	4.71892e-10	-0.829989	0.588	0.719	1.46537e-05
Snrpg	4.90668e-10	0.368878	0.893	0.754	1.52367e-05
Folr1	5.18455e-10	0.387775	0.775	0.386	1.60996e-05
Ints6l	5.49383e-10	-0.346593	0.346	0.649	1.706e-05
Rpl34	5.50246e-10	0.369723	0.981	0.93	1.70868e-05
Cryab	5.97765e-10	0.521584	0.976	0.807	1.85624e-05
Olfm1	5.99053e-10	-0.466004	0.36	0.632	1.86024e-05
Atox1	6.02907e-10	0.347789	0.957	0.877	1.87221e-05
Rpl28	6.22436e-10	0.334951	1	0.965	1.93285e-05
8430408G22Rik	6.27422e-10	-0.417546	0.005	0.123	1.94833e-05
Rpl11	6.30529e-10	0.296862	0.995	0.982	1.95798e-05
Rps27a	6.42844e-10	0.302191	0.991	0.965	1.99622e-05
Ifitm2	6.81834e-10	0.324118	0.96	0.877	2.1173e-05
Rras2	6.94116e-10	0.329207	0.791	0.509	2.15544e-05
Upk1b	7.19636e-10	-0.766037	0.005	0.123	2.23468e-05
Npy	7.26872e-10	0.379307	0.457	0.018	2.25715e-05
Junb	7.67159e-10	-0.555403	0.877	0.947	2.38226e-05
Rps14	7.92526e-10	0.26252	0.988	0.982	2.46103e-05
Tgfbr2	8.43407e-10	0.382523	0.917	0.667	2.61903e-05
Plpp2	1.09956e-09	0.379532	0.801	0.509	3.41446e-05
Ctxn1	1.13814e-09	0.339431	0.732	0.351	3.53426e-05
Zfand5	1.17603e-09	-0.495628	0.877	0.93	3.65194e-05
Sec61g	1.20813e-09	0.337851	0.953	0.877	3.75162e-05
Spock3	1.29896e-09	-0.322072	0.263	0.579	4.03365e-05
Ap2a2	1.40322e-09	0.345227	0.903	0.632	4.35743e-05
Btf3	1.41801e-09	0.332109	0.962	0.895	4.40333e-05
Trib1	1.55728e-09	-0.637471	0.756	0.877	4.83582e-05
Dnajc2	1.58671e-09	0.279576	0.836	0.596	4.92722e-05
Atp6v1a	1.69979e-09	-0.653578	0.917	0.93	5.27837e-05
Pdap1	1.8268e-09	0.384463	0.945	0.789	5.67275e-05
Stard10	1.84042e-09	0.348583	0.898	0.754	5.71507e-05
Slc16a7	1.88394e-09	-0.515482	0.566	0.789	5.85018e-05
Ddah1	1.96498e-09	0.357093	0.746	0.404	6.10187e-05
Cbx4	2.07691e-09	-0.444144	0.569	0.772	6.44941e-05
Eif3k	2.10276e-09	0.374909	0.941	0.807	6.52969e-05
Rnf128	2.11938e-09	-0.345181	0.872	0.912	6.5813e-05
Gnai2	2.1363e-09	0.347412	0.95	0.842	6.63386e-05
Npdc1	2.27536e-09	0.313066	0.742	0.456	7.06569e-05
Tln1	2.31198e-09	0.353468	0.924	0.754	7.1794e-05
Rpl27	2.32097e-09	0.350162	0.924	0.825	7.2073e-05
Tbcb	2.34616e-09	0.313144	0.908	0.772	7.28553e-05
Cald1	2.39149e-09	0.467737	0.723	0.368	7.42629e-05
Ier3ip1	2.71027e-09	0.331932	0.912	0.789	8.41619e-05
Slc4a1	2.73919e-09	-0.560241	0.121	0.404	8.50601e-05
Prmt1	2.82401e-09	0.373521	0.908	0.789	8.7694e-05
Kap	2.873e-09	-0.882501	0.889	1	8.92154e-05
Lmnb1	2.90893e-09	0.433902	0.765	0.421	9.0331e-05
Hmgb3	2.91199e-09	0.372204	0.782	0.561	9.04259e-05
Calml4	2.97292e-09	0.272446	0.73	0.386	9.23181e-05
Rhoc	3.19425e-09	0.313066	0.773	0.439	9.91909e-05
Aldh2	3.20018e-09	-0.498204	0.614	0.772	9.93753e-05
Rps10	3.30856e-09	0.321502	0.993	0.947	0.000102741
Rbm28	3.31095e-09	0.407287	0.908	0.684	0.000102815
Hif1a	3.32075e-09	-0.391442	0.948	0.947	0.000103119
Arpc3	3.35991e-09	0.307412	0.953	0.877	0.000104335
Msn	3.5734e-09	0.320974	0.699	0.333	0.000110965
Dhrs3	3.78929e-09	-0.336489	0.678	0.86	0.000117669
Serbp1	3.88531e-09	0.290051	0.986	0.982	0.000120651
Rps3	3.98039e-09	0.324283	0.974	0.93	0.000123603
Psma5	4.15799e-09	0.33106	0.882	0.649	0.000129118
Ptn	4.44191e-09	0.562739	0.727	0.404	0.000137935
Eif5b	4.7934e-09	0.303428	0.964	0.842	0.00014885
Tns1	4.81738e-09	-0.470283	0.801	0.842	0.000149594
Rps23	4.90812e-09	0.251153	0.995	0.947	0.000152412
Eef1g	5.09093e-09	0.326358	0.983	0.93	0.000158089
Krt19	5.24709e-09	-0.427975	0.839	0.509	0.000162938
Cox7c	5.41317e-09	0.272457	0.991	0.982	0.000168095
Mylip	5.46715e-09	-0.343181	0.481	0.719	0.000169772
Tbrg1	5.48554e-09	0.337849	0.908	0.719	0.000170342
Myl12a	5.64367e-09	0.372562	0.964	0.93	0.000175253
Rps24	5.77176e-09	0.3188	0.998	0.947	0.000179231
Pfdn1	5.80016e-09	0.326753	0.922	0.754	0.000180112
Rps9	6.13465e-09	0.319262	0.993	0.982	0.000190499
2010111I01Rik	6.20224e-09	-0.394044	0.671	0.807	0.000192598
Ndufa7	6.33682e-09	0.291869	0.967	0.912	0.000196777
Vat1	6.85359e-09	0.301198	0.761	0.456	0.000212825
Tkt	6.92384e-09	0.331802	0.974	0.912	0.000215006
Cyba	7.2065e-09	0.363218	0.927	0.737	0.000223783
Psma3	7.25294e-09	0.334867	0.962	0.825	0.000225225
Polr2i	7.43636e-09	0.294463	0.865	0.667	0.000230921
Hsd11b2	7.89053e-09	-0.558331	0.986	0.895	0.000245025
Arhgap5	7.91601e-09	-0.339881	0.922	0.982	0.000245816
Clu	7.93091e-09	0.704497	0.938	0.825	0.000246279
Fras1	8.53733e-09	0.486742	0.995	0.912	0.00026511
Rpl18a	8.68829e-09	0.319278	0.972	0.93	0.000269797
Psmb6	8.89557e-09	0.341954	0.938	0.825	0.000276234
Rps27	9.14791e-09	0.295565	0.981	0.912	0.00028407
Timp3	9.28207e-09	-0.640769	0.917	0.912	0.000288236
Nr4a1	9.4993e-09	-0.582557	0.694	0.877	0.000294982
Atpif1	1.01656e-08	0.301975	0.981	0.965	0.000315671
Cks1b	1.05469e-08	0.413632	0.699	0.333	0.000327513
Ubc	1.08609e-08	-0.444089	0.988	1	0.000337263
Casz1	1.12027e-08	-0.342516	0.732	0.86	0.000347876
Tmem176b	1.12167e-08	0.33356	0.969	0.93	0.000348312
Arhgdia	1.13068e-08	0.312089	0.934	0.842	0.000351109
Slc35g1	1.14231e-08	-0.368034	0.787	0.895	0.000354723
Arl2bp	1.14287e-08	0.340573	0.884	0.719	0.000354896
Gcnt1	1.15801e-08	0.344037	0.716	0.316	0.000359596
P3h2	1.25151e-08	-0.407128	0.803	0.842	0.000388632
Foxo3	1.25796e-08	-0.341952	0.5	0.719	0.000390636
Rps4x	1.2765e-08	0.280949	0.991	0.982	0.000396393
mt-Nd4	1.40428e-08	-0.342797	1	1	0.000436072
Pigq	1.44295e-08	-0.384959	0.73	0.825	0.000448079
Hsbp1	1.54143e-08	0.333974	0.95	0.807	0.000478661
Cpeb4	1.54612e-08	-0.39721	0.6	0.772	0.000480116
Mt2	1.59287e-08	0.443187	0.637	0.281	0.000494635
Enho	1.63772e-08	-0.423266	0.012	0.14	0.000508562
Flna	1.64138e-08	0.396479	0.941	0.719	0.000509698
Jpt1	1.68888e-08	0.379593	0.877	0.719	0.000524449
Ctps	1.79928e-08	0.279333	0.675	0.316	0.000558731
Psma4	1.82467e-08	0.308083	0.955	0.912	0.000566615
Sh3pxd2a	1.87358e-08	0.274401	0.64	0.263	0.000581802
Arpc1b	1.93758e-08	0.36912	0.953	0.825	0.000601678
Ppp1ca	1.95953e-08	0.313533	0.964	0.877	0.000608493
Cd151	2.0002e-08	0.309115	0.931	0.719	0.000621121
Eri3	2.02606e-08	0.258307	0.735	0.386	0.000629152
Ctse	2.03089e-08	-0.405878	0.055	0.263	0.000630651
Banf1	2.04566e-08	0.337189	0.893	0.702	0.000635239
Ccdc25	2.06068e-08	0.340182	0.879	0.684	0.000639903
Tspan33	2.09183e-08	0.26659	0.796	0.509	0.000649575
Maea	2.09625e-08	0.30483	0.865	0.596	0.000650947
Hspe1	2.16063e-08	0.377976	0.955	0.807	0.000670941
Snrpd1	2.2028e-08	0.424473	0.908	0.702	0.000684036
Card19	2.40637e-08	0.279704	0.723	0.456	0.00074725
Aif1l	2.41561e-08	0.393437	0.976	0.842	0.000750119
Sptssb	2.43414e-08	-0.729569	0.005	0.105	0.000755873
Kcnj1	2.43957e-08	-0.570901	0.63	0.772	0.000757561
Rpl29	2.50403e-08	0.30865	0.981	0.947	0.000777576
Krt80	2.56143e-08	0.328875	0.746	0.368	0.000795401
Clk1	2.62589e-08	-0.407732	0.882	0.93	0.000815416
Psca	2.70475e-08	-0.628715	0.005	0.105	0.000839907
Ndufs6	2.77824e-08	0.320752	0.938	0.807	0.000862727
Basp1	2.84175e-08	0.36949	0.706	0.298	0.000882449
Gm10073	2.8848e-08	0.314423	0.893	0.649	0.000895815
Cops9	2.8973e-08	0.319813	0.941	0.825	0.000899698
Rps7	2.91512e-08	0.264001	0.988	0.965	0.000905234
Plk2	2.96307e-08	0.615467	0.754	0.456	0.000920123
Ipcef1	2.96685e-08	-0.308639	0.491	0.719	0.000921294
Col4a5	3.04043e-08	-0.375399	0.749	0.877	0.000944146
Tob1	3.10949e-08	-0.423	0.68	0.807	0.000965591
Heg1	3.11579e-08	0.253646	0.505	0.123	0.000967547
Myo1c	3.14492e-08	0.369683	0.879	0.667	0.000976591
Bmpr1b	3.14954e-08	-0.292959	0.491	0.737	0.000978026
Lamb1	3.16179e-08	0.465705	0.986	0.877	0.000981831
Adamts9	3.24555e-08	0.253094	0.55	0.193	0.00100784
Flrt1	3.67766e-08	-0.424003	0.628	0.737	0.00114202
Slc29a1	3.70235e-08	-0.282129	0.315	0.614	0.00114969
Atp5e	3.7741e-08	0.314779	0.983	0.947	0.00117197
Kmt2e	3.79232e-08	-0.370193	0.912	0.93	0.00117763
Mrpl33	3.83594e-08	0.294114	0.915	0.789	0.00119117
Tuba1b	3.87089e-08	0.618602	0.938	0.825	0.00120203
Samd1	3.87785e-08	0.278405	0.716	0.439	0.00120419
Npm3	3.88693e-08	0.317115	0.789	0.544	0.00120701
Bax	3.91131e-08	0.334776	0.889	0.737	0.00121458
Pgam1	3.92895e-08	0.353479	0.979	0.912	0.00122006
Ppp1r14b	4.35099e-08	0.382049	0.915	0.772	0.00135111
Mrpl34	4.53908e-08	0.318621	0.9	0.737	0.00140952
Dsg2	4.63275e-08	-0.36058	0.472	0.719	0.00143861
Psmb4	4.92436e-08	0.326884	0.938	0.789	0.00152916
Sf3b2	4.95838e-08	0.302905	0.943	0.789	0.00153973
Pura	4.98119e-08	-0.258233	0.919	0.93	0.00154681
Blnk	4.98724e-08	-0.578164	0.789	0.789	0.00154869
Col15a1	5.46333e-08	0.30337	0.552	0.14	0.00169653
Arhgap24	5.49886e-08	-0.450725	0.874	0.825	0.00170756
Tbca	5.56828e-08	0.300322	0.941	0.86	0.00172912
Magoh	5.746e-08	0.283778	0.848	0.649	0.0017843
Gtf2i	5.79234e-08	-0.282766	0.853	0.93	0.00179869
Sema5a	5.8709e-08	0.405798	0.91	0.737	0.00182309
Rab11fip1	5.99557e-08	-0.520201	0.668	0.807	0.0018618
Cxcl2	6.12041e-08	0.717345	0.431	0.07	0.00190057
Rbm47	6.32265e-08	-0.3418	0.853	0.895	0.00196337
Romo1	6.56311e-08	0.297588	0.934	0.877	0.00203804
Rpl35a	6.75348e-08	0.278326	0.991	1	0.00209716
Rras	6.96088e-08	0.256203	0.652	0.316	0.00216156
B9d1	7.1606e-08	0.257172	0.794	0.509	0.00222358
Myh9	7.35304e-08	0.339942	0.995	0.912	0.00228334
Calm2	7.36038e-08	0.356777	0.96	0.877	0.00228562
Psmb1	7.5768e-08	0.256643	0.943	0.877	0.00235282
Gprc5a	7.81943e-08	0.307523	0.652	0.298	0.00242817
Taf10	8.43883e-08	0.315961	0.919	0.754	0.00262051
Get4	8.73992e-08	0.255165	0.773	0.579	0.00271401
Serinc3	9.11283e-08	-0.385631	0.991	0.965	0.00282981
Fos	9.41279e-08	-0.520084	0.853	0.965	0.00292295
Wnk4	9.46383e-08	-0.304249	0.491	0.719	0.0029388
Chpt1	9.49825e-08	-0.340443	0.969	0.912	0.00294949
Wnt5a	1.02978e-07	-0.253676	0.142	0.404	0.00319778
Slc38a1	1.05734e-07	0.274547	0.751	0.456	0.00328335
Cnih4	1.06405e-07	0.298552	0.896	0.772	0.00330419
Timm13	1.0652e-07	0.31944	0.938	0.807	0.00330776
Lrrc59	1.12361e-07	0.309834	0.846	0.596	0.00348914
Tob2	1.17998e-07	-0.448069	0.656	0.754	0.0036642
Syngr2	1.28859e-07	0.271982	0.896	0.719	0.00400147
Prss23	1.29035e-07	0.469876	0.953	0.772	0.00400693
Pou3f3	1.33696e-07	-0.385144	0.87	0.825	0.00415165
Gprc5b	1.3482e-07	-0.325121	0.453	0.684	0.00418657
Pcbd1	1.34914e-07	0.289392	0.896	0.737	0.00418949
Eif4a2	1.37709e-07	-0.311256	0.903	0.93	0.00427627
Slc35f5	1.40618e-07	-0.28465	0.604	0.772	0.00436662
Manf	1.41115e-07	0.346854	0.929	0.789	0.00438204
P4hb	1.63366e-07	0.34321	0.967	0.842	0.00507301
Far1	1.66842e-07	-0.278192	0.841	0.877	0.00518095
Frem2	1.74136e-07	0.324638	0.882	0.614	0.00540746
Tomm5	1.78222e-07	0.273623	0.858	0.667	0.00553434
Tmem258	1.79956e-07	0.255113	0.908	0.825	0.00558817
Lgals3	1.80182e-07	0.415031	0.983	0.982	0.00559518
Ktn1	1.89325e-07	0.360147	0.957	0.825	0.00587912
Cdh16	1.93002e-07	-0.312425	0.998	0.895	0.00599329
Krt7	1.9404e-07	0.470559	0.979	0.965	0.00602554
Med13	1.9588e-07	-0.355768	0.813	0.86	0.00608267
Cdc37	1.96888e-07	0.2838	0.936	0.789	0.00611396
Klf9	2.07646e-07	-0.467911	0.614	0.719	0.00644802
Swi5	2.08403e-07	0.281784	0.95	0.877	0.00647153
Slc31a1	2.13922e-07	-0.370054	0.82	0.842	0.00664293
Tmem238	2.24317e-07	0.307647	0.915	0.789	0.00696571
S100a10	2.29456e-07	0.363539	0.945	0.807	0.00712531
Plekha1	2.30828e-07	-0.355095	0.765	0.807	0.00716791
Fam129a	2.31055e-07	0.397391	0.912	0.702	0.00717496
Tmem106b	2.40971e-07	-0.303851	0.791	0.86	0.00748288
mt-Atp6	2.50922e-07	-0.268451	1	1	0.00779189
Nbr1	2.68225e-07	-0.27655	0.645	0.807	0.0083292
Peli2	2.78647e-07	-0.366633	0.545	0.719	0.00865281
Fam162a	2.81705e-07	-0.436143	0.896	0.912	0.0087478
Rhoa	2.85155e-07	0.264436	0.948	0.912	0.00885491
1110004F10Rik	2.87028e-07	0.279245	0.898	0.754	0.00891309
1110008P14Rik	2.89405e-07	0.324904	0.908	0.772	0.0089869
Eif4e2	3.13142e-07	0.273156	0.851	0.684	0.009724
Cyfip2	3.18361e-07	-0.261733	0.393	0.649	0.00988605
Anxa1	3.31061e-07	0.359681	0.829	0.561	0.0102804
Nt5c	3.35576e-07	0.270797	0.818	0.596	0.0104206
Set	3.68452e-07	0.354138	0.957	0.842	0.0114415
Nedd9	3.79972e-07	-0.388565	0.652	0.772	0.0117993
Tfcp2l1	3.84348e-07	-0.419685	0.976	0.912	0.0119352
Mindy2	3.84472e-07	-0.364355	0.86	0.877	0.011939
Rnd3	3.99344e-07	-0.65655	0.746	0.842	0.0124008
Eef1d	4.00158e-07	0.285468	0.936	0.842	0.0124261
Prdx2	4.03338e-07	0.269214	0.972	0.947	0.0125249
Upk2	4.04438e-07	-0.41246	0.012	0.123	0.012559
Lsm2	4.32175e-07	0.285698	0.723	0.456	0.0134203
Agpat2	4.42089e-07	0.268045	0.791	0.596	0.0137282
Sqor	4.55885e-07	0.292794	0.735	0.509	0.0141566
Pbdc1	4.56171e-07	0.255589	0.782	0.491	0.0141655
Smarcb1	4.74794e-07	0.267142	0.81	0.649	0.0147438
2022-09-11	4.76279e-07	0.255092	0.673	0.351	0.0147899
Psmb2	4.81315e-07	0.320265	0.879	0.737	0.0149463
Clmn	4.83486e-07	-0.364383	0.692	0.772	0.0150137
Irf2bpl	4.92989e-07	-0.533527	0.863	0.86	0.0153088
Pdlim7	4.93978e-07	0.272379	0.749	0.526	0.0153395
S100g	4.95813e-07	-0.49603	0.839	0.93	0.0153965
Pdcd5	5.15712e-07	0.294357	0.912	0.754	0.0160144
Psmb5	5.19469e-07	0.307435	0.948	0.86	0.0161311
Elob	5.20564e-07	0.283262	0.96	0.93	0.0161651
Tpm4	5.63203e-07	0.290001	0.95	0.93	0.0174891
Pcyox1	5.69728e-07	-0.352285	0.794	0.86	0.0176918
Gm11808	5.80856e-07	0.25631	0.905	0.754	0.0180373
Glis2	5.96037e-07	0.267546	0.934	0.842	0.0185087
Cdc37l1	6.0104e-07	-0.28529	0.718	0.825	0.0186641
Psmc4	6.12305e-07	0.276925	0.865	0.702	0.0190139
Slc52a3	6.16917e-07	-0.279192	0.386	0.632	0.0191571
Celf2	6.45805e-07	0.264437	0.706	0.456	0.0200542
Irf1	6.47757e-07	-0.489246	0.713	0.807	0.0201148
Rab3ip	6.59538e-07	0.2987	0.934	0.789	0.0204806
Rpl31	6.60893e-07	0.257704	0.981	0.947	0.0205227
Lsm4	6.61726e-07	0.300148	0.879	0.807	0.0205486
Slc43a2	6.76684e-07	-0.345524	0.467	0.702	0.0210131
Srf	6.85672e-07	-0.377515	0.59	0.737	0.0212922
Ranbp1	7.5253e-07	0.418144	0.908	0.754	0.0233683
Tmem30a	7.61342e-07	-0.294935	0.858	0.912	0.0236419
Ctsz	7.6737e-07	0.254485	0.829	0.579	0.0238292
Cox6a1	7.85672e-07	0.250797	0.976	0.947	0.0243975
Gcsh	8.02347e-07	0.269241	0.839	0.649	0.0249153
Anp32b	8.81326e-07	0.407668	0.934	0.86	0.0273678
Tnfrsf12a	8.95068e-07	0.489047	0.834	0.632	0.0277945
Ly6a	9.33114e-07	0.510048	0.69	0.421	0.028976
Dynll2	9.35071e-07	-0.293449	0.765	0.877	0.0290368
Peli1	9.52723e-07	-0.258101	0.692	0.789	0.0295849
Fosb	1.00076e-06	-0.532904	0.818	0.912	0.0310767
Dpm3	1.00904e-06	0.279512	0.893	0.684	0.0313338
Pgrmc1	1.00957e-06	-0.339436	0.929	0.93	0.0313502
Arhgdib	1.05636e-06	0.320759	0.936	0.825	0.032803
Pa2g4	1.08432e-06	0.297852	0.796	0.579	0.0336715
Prom1	1.09298e-06	0.311352	0.855	0.632	0.0339403
Megf6	1.10912e-06	0.310528	0.5	0.175	0.0344415
Itgb4	1.14987e-06	0.295629	0.768	0.491	0.035707
Bag1	1.15131e-06	0.251321	0.955	0.86	0.0357517
Cxcl1	1.15402e-06	0.516939	0.512	0.193	0.0358359
Smim22	1.16026e-06	0.268693	0.834	0.614	0.0360294
Gpx1	1.164e-06	0.345959	0.957	0.895	0.0361456
Deptor	1.23944e-06	-0.313999	0.491	0.684	0.0384883
Eif6	1.26307e-06	0.288685	0.865	0.719	0.0392221
Ryk	1.27613e-06	0.257975	0.867	0.702	0.0396277
Scx	1.2895e-06	0.25799	0.775	0.474	0.0400427
Col27a1	1.33353e-06	-0.427333	0.524	0.719	0.04141
Rrbp1	1.3875e-06	0.252499	0.976	0.895	0.0430861
Tle2	1.4047e-06	-0.253232	0.341	0.579	0.0436203
Sdc4	1.41312e-06	-0.293072	0.983	0.982	0.0438817
Bex1	1.43367e-06	0.342424	0.801	0.614	0.0445197
BC005537	1.44437e-06	-0.344848	0.896	0.947	0.0448519
Isg15	1.46159e-06	0.283779	0.479	0.123	0.0453867
Ten1	1.47465e-06	0.269388	0.844	0.596	0.0457923
Rpl10	1.48303e-06	0.261826	0.972	0.965	0.0460526
Enpp5	1.53136e-06	-0.340114	0.699	0.842	0.0475534
Peg3	1.54081e-06	0.336243	0.687	0.439	0.0478466
Lasp1	1.59311e-06	0.287248	0.91	0.754	0.0494707
Snx31	1.67122e-06	-0.38814	0.009	0.105	0.0518965
Itga3	1.70798e-06	0.326096	0.865	0.719	0.0530379
Nfat5	1.74627e-06	-0.353136	0.903	0.93	0.0542269
Wfdc15b	1.86819e-06	-0.288839	0.844	0.912	0.0580129
Capn2	1.88281e-06	0.258121	0.848	0.632	0.0584669
mt-Co1	1.88355e-06	-0.25213	1	1	0.0584898
Puf60	1.89366e-06	0.258913	0.882	0.614	0.0588037
Wwc1	1.8995e-06	-0.279202	0.945	0.965	0.0589852
Calb1	1.90313e-06	-0.520533	0.441	0.702	0.0590978
Apobec3	1.94793e-06	0.264329	0.917	0.772	0.0604892
Diaph3	1.94972e-06	0.303259	0.498	0.193	0.0605447
Hint1	1.95834e-06	0.305781	0.962	0.86	0.0608124
Hspa8	1.97109e-06	0.275676	0.988	0.965	0.0612084
Snrpa1	1.99405e-06	0.259453	0.713	0.509	0.0619214
Zfp36l1	2.02747e-06	-0.387332	0.943	0.947	0.0629592
Pccb	2.067e-06	-0.309844	0.649	0.789	0.0641867
Ppa1	2.08698e-06	0.272647	0.758	0.526	0.0648071
Serf1	2.14157e-06	0.260969	0.86	0.667	0.0665022
Tacc1	2.26261e-06	-0.265894	0.654	0.772	0.0702609
Nrip1	2.2918e-06	-0.390371	0.836	0.912	0.0711674
Vmp1	2.32759e-06	-0.426854	0.891	0.895	0.0722787
Eny2	2.37269e-06	0.253069	0.908	0.754	0.0736791
Abcd3	2.3752e-06	-0.320727	0.803	0.842	0.0737569
Clca3a2	2.3915e-06	0.260644	0.429	0.07	0.0742632
Kcne1	2.43061e-06	-0.640127	0.334	0.579	0.0754776
Psmc3	2.50788e-06	0.268168	0.941	0.789	0.0778772
Rrm1	2.53948e-06	0.394145	0.687	0.439	0.0788585
Gpx8	2.55978e-06	0.25735	0.827	0.632	0.0794889
Krt8	2.57205e-06	0.357906	0.991	0.947	0.07987
2022-03-07	2.65782e-06	-0.312701	0.82	0.86	0.0825333
Rap1gap	2.67922e-06	-0.263178	0.602	0.789	0.0831978
Mapt	2.68777e-06	0.282835	0.777	0.509	0.0834633
Rbm3	2.72638e-06	0.303455	0.957	0.877	0.0846623
Dmxl1	2.75742e-06	-0.326715	0.723	0.825	0.0856263
Dctpp1	2.98087e-06	0.305646	0.791	0.579	0.0925649
Gabarapl1	3.04876e-06	-0.355913	0.86	0.825	0.0946731
Plxnb1	3.07609e-06	-0.331293	0.711	0.842	0.0955218
Snrpf	3.32961e-06	0.278731	0.896	0.754	0.103395
Bcl7c	3.40247e-06	0.250941	0.832	0.632	0.105657
Tsn	3.41226e-06	0.250504	0.908	0.754	0.105961
Rc3h1	3.7046e-06	-0.299584	0.692	0.877	0.115039
Midn	3.80856e-06	-0.413533	0.794	0.842	0.118267
Srsf3	3.87387e-06	0.318265	0.955	0.895	0.120295
Mfsd6	4.01541e-06	-0.254361	0.844	0.877	0.124691
Psmd8	4.0888e-06	0.272981	0.929	0.825	0.12697
Itgav	4.09798e-06	-0.357174	0.773	0.842	0.127255
mt-Cytb	4.11524e-06	-0.312897	1	1	0.12779
Cpq	4.12745e-06	-0.276659	0.408	0.632	0.12817
Cd9	4.30036e-06	-0.306338	0.986	0.965	0.133539
Psip1	4.37545e-06	0.286771	0.832	0.649	0.135871
Ncor1	4.57935e-06	-0.343872	0.964	0.93	0.142203
Tbck	4.63024e-06	-0.492177	0.701	0.807	0.143783
Ndrg2	4.63814e-06	-0.345857	0.19	0.421	0.144028
Bex3	4.80849e-06	0.290177	0.929	0.86	0.149318
Smc1a	4.92006e-06	0.316504	0.927	0.825	0.152783
Dnmt3a	4.93572e-06	-0.338051	0.827	0.842	0.153269
Ogt	5.0056e-06	-0.309359	0.855	0.912	0.155439
Runx1	5.12505e-06	0.275141	0.699	0.368	0.159148
Fbl	5.26156e-06	0.254219	0.818	0.649	0.163387
S100a16	5.30734e-06	0.318887	0.934	0.895	0.164809
Pycard	5.34934e-06	0.26731	0.889	0.789	0.166113
Pnp	5.37371e-06	0.286165	0.867	0.684	0.16687
Rapgef3	5.50537e-06	-0.302976	0.682	0.754	0.170958
Rev3l	5.53554e-06	-0.292177	0.699	0.807	0.171895
Eif3i	6.14734e-06	0.262301	0.927	0.825	0.190893
Calm1	6.55598e-06	0.268243	0.986	0.965	0.203583
Col4a4	6.72795e-06	-0.386947	0.969	0.912	0.208923
Sgk1	6.85679e-06	-0.556902	0.391	0.596	0.212924
Col4a1	7.07687e-06	-0.270613	0.976	0.912	0.219758
Plau	7.22866e-06	0.280877	0.583	0.298	0.224472
Ptov1	7.27212e-06	0.261336	0.931	0.789	0.225821
Zbtb11	7.39071e-06	-0.315812	0.5	0.667	0.229504
Wasl	8.00432e-06	-0.280568	0.915	0.93	0.248558
Fzd4	8.0723e-06	-0.419884	0.891	0.825	0.250669
Hoxd8	8.44272e-06	-0.297204	0.905	0.877	0.262172
Atp5o.1	8.76729e-06	0.255869	0.962	0.965	0.272251
Cnot6l	8.77275e-06	-0.290377	0.808	0.842	0.27242
Akt1	9.07859e-06	0.25374	0.848	0.649	0.281918
Pgam2	9.15702e-06	-0.330223	0.379	0.614	0.284353
Hdgf	9.38728e-06	0.271819	0.912	0.807	0.291503
Cav1	9.72533e-06	-0.376836	0.666	0.772	0.302001
Snrpb	9.91151e-06	0.269296	0.922	0.807	0.307782
Pcolce	1.01253e-05	0.252459	0.664	0.386	0.314422
Cab39	1.04093e-05	-0.343166	0.744	0.807	0.32324
Fam96b	1.09619e-05	0.254606	0.806	0.596	0.340401
Tanc2	1.11591e-05	-0.28083	0.6	0.719	0.346524
Pum2	1.19899e-05	-0.272792	0.855	0.877	0.372321
Fxyd4	1.20498e-05	-0.402466	0.979	0.877	0.374182
H2afz	1.21315e-05	0.56231	0.969	0.895	0.37672
Hmgn2	1.22087e-05	0.361903	0.784	0.649	0.379118
Crk	1.25059e-05	-0.27621	0.77	0.86	0.388346
Eif2s1	1.25807e-05	0.260907	0.801	0.667	0.390669
Hoxb8	1.28397e-05	-0.307281	0.834	0.825	0.398712
Zbtb20	1.32864e-05	-0.388227	0.934	0.93	0.412583
Rexo2	1.33181e-05	0.256064	0.846	0.684	0.413567
Ehd2	1.33283e-05	0.26859	0.858	0.649	0.413884
Adm	1.40303e-05	-0.417118	0.294	0.509	0.435682
Pik3c2a	1.40827e-05	-0.303954	0.775	0.877	0.437312
Rpn2	1.42371e-05	0.285548	0.922	0.789	0.442105
Tmem229a	1.48921e-05	-0.367504	0.924	0.895	0.462443
Tfap2b	1.4922e-05	-0.357509	0.604	0.737	0.463374
Rheb	1.5959e-05	-0.268931	0.87	0.877	0.495574
Ddx39b	1.6067e-05	0.277211	0.922	0.737	0.498929
Eno1	1.61707e-05	0.310699	0.964	0.86	0.502149
Galnt3	1.65059e-05	0.250792	0.863	0.667	0.512557
Tpx2	1.67496e-05	0.359733	0.398	0.105	0.520125
Aqp6	1.67877e-05	-0.941157	0.197	0.421	0.521307
Pdha1	1.68718e-05	-0.251298	0.855	0.912	0.523919
Kcnj10	1.71768e-05	-0.38674	0.682	0.789	0.533392
Cdv3	1.72566e-05	0.254235	0.91	0.825	0.535868
Klf13	1.74379e-05	-0.303332	0.694	0.719	0.5415
Cfl1	1.76402e-05	0.268324	0.953	0.895	0.547781
Ctnnd1	2.03647e-05	-0.251094	0.716	0.789	0.632385
Ep300	2.21033e-05	-0.29189	0.699	0.825	0.686374
Mcm3	2.22872e-05	0.320193	0.524	0.246	0.692084
Selenop	2.30043e-05	-0.261755	0.474	0.614	0.714352
Insr	2.3101e-05	-0.278434	0.521	0.684	0.717355
Odc1	2.35126e-05	0.25108	0.872	0.667	0.730136
Prdx4	2.44578e-05	0.320546	0.789	0.632	0.759487
Cttn	2.64907e-05	0.266425	0.922	0.754	0.822616
AY036118	2.85877e-05	-0.515265	0.991	1	0.887735
Irf2bp2	2.88602e-05	-0.339038	0.82	0.825	0.896195
Nipsnap2	2.92959e-05	-0.257803	0.744	0.807	0.909725
Smpdl3a	3.06873e-05	-0.306766	0.829	0.877	0.952933
Tmem178	3.18781e-05	-0.291017	0.701	0.772	0.989911
Mki67	3.34614e-05	0.654302	0.578	0.316	1
Klk1	3.38579e-05	-0.291791	0.652	0.807	1
Snhg18	3.74218e-05	0.272473	0.896	0.754	1
Ctdspl	3.93676e-05	0.25283	0.853	0.649	1
H2afv	3.99516e-05	0.314093	0.912	0.772	1
Hipk1	4.2851e-05	-0.306181	0.749	0.772	1
Lamc2	4.40802e-05	0.27434	0.924	0.807	1
Ccnb2	4.41149e-05	0.334864	0.419	0.158	1
Gatsl2	4.56037e-05	-0.265688	0.436	0.614	1
Ptges	4.57919e-05	-0.445695	0.396	0.579	1
Hells	4.59802e-05	0.293003	0.555	0.246	1
Scd2	4.74751e-05	-0.273865	0.983	0.947	1
Kit	4.78305e-05	-0.340311	0.159	0.368	1
Tle3	5.19308e-05	-0.270132	0.616	0.702	1
Fosl2	5.43852e-05	-0.413554	0.737	0.807	1
Cebpd	5.4995e-05	-0.361831	0.566	0.737	1
Nudt4	5.58807e-05	-0.385187	0.972	0.912	1
Dock7	5.98056e-05	-0.282207	0.815	0.86	1
Sowahc	5.98246e-05	-0.265585	0.505	0.614	1
Spc24	6.04077e-05	0.263772	0.528	0.263	1
Ubald1	6.09229e-05	-0.283752	0.742	0.772	1
Ugt8a	6.09863e-05	0.250486	0.882	0.667	1
Jund	6.16749e-05	-0.267	0.945	0.965	1
Nme7	6.5179e-05	-0.332138	0.806	0.842	1
Tmbim4	6.61105e-05	-0.34046	0.846	0.877	1
Stard4	6.62567e-05	-0.270441	0.732	0.754	1
Atp6v1f	6.63011e-05	-0.275416	0.938	0.93	1
Mgst1	6.72587e-05	-0.450576	0.957	0.965	1
Ddx3x	6.85487e-05	-0.323999	0.955	0.93	1
1500015O10Rik	6.86119e-05	0.390129	0.86	0.719	1
Cxcl16	6.87197e-05	0.278568	0.865	0.737	1
Anxa5	7.04912e-05	0.255631	0.936	0.877	1
Mgll	7.09947e-05	-0.288406	0.393	0.561	1
Lrp6	7.18206e-05	-0.254762	0.727	0.772	1
Lnpep	7.29142e-05	-0.260601	0.699	0.807	1
Zfp36l2	7.34415e-05	-0.26385	0.678	0.807	1
Slc25a36	7.66741e-05	-0.313043	0.685	0.702	1
AI838599	7.79247e-05	-0.351639	0.339	0.526	1
Arrdc3	8.27303e-05	-0.28895	0.54	0.667	1
Slc5a3	8.42737e-05	-0.367802	0.472	0.614	1
Dut	8.52908e-05	0.308622	0.746	0.544	1
Cenpf	8.54295e-05	0.619627	0.469	0.193	1
Cdca3	8.65026e-05	0.276284	0.412	0.14	1
Mcm6	8.83781e-05	0.254671	0.647	0.386	1
Tmem52b	8.97149e-05	-0.520982	0.384	0.561	1
Ppic	8.99251e-05	0.25728	0.955	0.807	1
Prc1	9.208e-05	0.397923	0.486	0.211	1
Kansl1l	9.30236e-05	-0.455355	0.794	0.825	1
Top2a	9.36616e-05	0.594795	0.514	0.246	1
Cd24a	9.47731e-05	-0.252567	0.974	0.982	1
Mcm5	9.53202e-05	0.291761	0.483	0.228	1
Pdgfb	9.67112e-05	0.29442	0.659	0.421	1
Mcm7	9.68449e-05	0.336761	0.635	0.404	1
Gata2	9.98003e-05	-0.416137	0.839	0.825	1
Pard6b	0.000101157	-0.319503	0.808	0.807	1
Dopey2	0.000112512	-0.2569	0.694	0.789	1
Rrm2	0.000113193	0.348032	0.491	0.228	1
Kmt2c	0.000125273	-0.25461	0.784	0.772	1
Ccnd2	0.000138409	-0.620643	0.128	0.298	1
Canx	0.000140531	0.299644	0.991	0.965	1
Hspa1a	0.000149587	-0.321226	0.73	0.772	1
Kif23	0.000154488	0.268556	0.647	0.404	1
Ubn2	0.000160071	-0.279668	0.848	0.86	1
Pappa	0.000170494	-0.314817	0.737	0.825	1
Maff	0.000170608	-0.495209	0.68	0.789	1
Ednrb	0.000204901	-0.284595	0.462	0.614	1
Plcl1	0.000212802	-0.315695	0.671	0.719	1
Ezh2	0.000213094	0.274138	0.723	0.509	1
Lig1	0.000213434	0.289241	0.652	0.404	1
Tacstd2	0.00021458	0.309039	0.995	0.982	1
BC005561	0.000221791	-0.386603	0.832	0.825	1
Ppm1l	0.000228129	-0.283271	0.536	0.649	1
Cebpb	0.000228422	-0.39819	0.692	0.772	1
Bicc1	0.000247794	0.274013	0.986	0.895	1
Cgnl1	0.000267999	-0.345079	0.796	0.754	1
Eps8	0.00027762	-0.340454	0.268	0.456	1
Tmprss2	0.000290055	-0.261895	0.846	0.86	1
Rasl11a	0.000302155	-0.510788	0.763	0.702	1
Vamp2	0.000312296	-0.25383	0.637	0.719	1
Cers4	0.000315352	-0.263298	0.592	0.684	1
Ccnl1	0.000373816	-0.312071	0.9	0.947	1
Atp6v1c2	0.000396305	-0.361351	0.199	0.386	1
Ccna2	0.000411878	0.255236	0.36	0.14	1
Ankrd17	0.000425002	-0.251618	0.922	0.947	1
Gm17056	0.000433237	-0.396471	0.543	0.649	1
Dusp5	0.000443377	-0.284954	0.536	0.684	1
Cdc20	0.000477823	0.270708	0.334	0.123	1
Cdkn1a	0.000496047	0.251491	0.678	0.474	1
Hist1h2ae	0.000511171	0.460899	0.318	0.105	1
Rgs5	0.000517203	-0.280572	0.028	0.123	1
Pclaf	0.000537303	0.54714	0.481	0.281	1
Gm42418	0.000543057	-0.459974	1	1	1
Pck1	0.000590663	-0.561117	0.5	0.632	1
H1fx	0.000610216	0.254103	0.642	0.439	1
Ackr3	0.000639894	-0.292172	0.81	0.86	1
Birc5	0.00064344	0.382349	0.415	0.193	1
Smc2	0.000647041	0.370032	0.63	0.474	1
Slfn9	0.000678391	0.274498	0.386	0.175	1
Bag4	0.000684801	-0.259125	0.557	0.649	1
Ncl	0.000711302	0.258274	0.981	0.947	1
Cdca8	0.000720045	0.348696	0.436	0.228	1
Efhd1	0.000736408	-0.424557	0.552	0.614	1
Sh3gl2	0.000750102	-0.267649	0.498	0.614	1
Hexb	0.00076631	-0.27132	0.642	0.737	1
Rangap1	0.000806372	0.260729	0.725	0.544	1
Hmgb1	0.000821579	0.278343	0.981	0.965	1
Slc2a1	0.000822454	-0.285657	0.879	0.842	1
Cenpe	0.000883297	0.28314	0.41	0.193	1
Pbx1	0.000916021	-0.28152	0.851	0.86	1
Emp1	0.000916021	-0.554535	0.855	0.825	1
Tnfaip3	0.00100045	-0.353827	0.453	0.561	1
Slc27a1	0.00100695	-0.289822	0.63	0.684	1
Vcl	0.00106252	-0.383345	0.858	0.877	1
Clcn5	0.00107099	0.272783	0.82	0.596	1
Fbxo33	0.00108008	-0.340972	0.6	0.684	1
Apela	0.00109426	-0.296589	0.962	0.842	1
Gadd45b	0.00116367	-0.390975	0.822	0.842	1
Atp6v1g3	0.00122625	-0.658989	0.301	0.474	1
Bcl2	0.00123378	-0.281468	0.628	0.737	1
Tubb4b	0.00128418	0.355988	0.917	0.789	1
Braf	0.00134187	-0.259777	0.635	0.719	1
Ppp3ca	0.00134527	-0.274792	0.739	0.754	1
Itpkc	0.00138475	-0.292175	0.517	0.684	1
Atrn	0.00143336	-0.262405	0.595	0.719	1
Gm42031	0.00146798	-0.415789	0.692	0.754	1
Cpeb2	0.0014866	-0.326353	0.398	0.509	1
Adgrf5	0.00151816	-0.558006	0.265	0.421	1
Tmem117	0.00160506	-0.353269	0.588	0.632	1
Dst	0.00170487	-0.357155	0.855	0.754	1
Adh1	0.00181323	0.29945	0.957	0.93	1
Ly6d	0.00184683	-1.5079	0.026	0.105	1
Hist1h1b	0.00188168	0.608119	0.296	0.105	1
Sat1	0.00203395	-0.365907	0.836	0.825	1
Cyr61	0.00203674	-0.314224	0.806	0.895	1
Ube2c	0.00205778	0.40939	0.379	0.175	1
Anln	0.00206165	0.253419	0.429	0.246	1
Nabp1	0.00213842	-0.359	0.656	0.737	1
AC160336.1	0.00221258	-0.519459	0.813	0.772	1
Rrad	0.00247844	-0.285378	0.623	0.667	1
Hoxb3	0.0027454	-0.283131	0.744	0.789	1
Cdk1	0.00283934	0.276357	0.505	0.333	1
Cst3	0.0032856	-0.256697	0.976	0.982	1
Hist1h2ap	0.00344997	0.404283	0.308	0.14	1
Tyms	0.00347352	0.277998	0.637	0.474	1
Scnn1b	0.00348169	-0.254647	0.943	0.895	1
Sptbn2	0.00399258	-0.260627	0.891	0.825	1
Ube2s	0.00438057	0.27687	0.922	0.842	1
Foxq1	0.0049923	-1.45714	0.315	0.439	1
Sbno2	0.00518886	-0.253667	0.716	0.754	1
Cish	0.00523196	-0.263658	0.789	0.737	1
Fabp5	0.00525896	-0.411425	0.178	0.316	1
Nucks1	0.00534256	0.258086	0.936	0.912	1
Atp6v0d2	0.00603668	-0.399263	0.227	0.368	1
Ifrd1	0.00763261	-0.376887	0.834	0.877	1
Chka	0.00802002	-0.506659	0.962	0.947	1
Gdf15	0.00857044	-0.833953	0.711	0.719	1
Hes1	0.0101981	-0.29154	0.846	0.86	1
H2afx	0.0108286	0.274997	0.656	0.561	1
Hist1h1e	0.0109403	0.356856	0.557	0.421	1
Fmo5	0.0121673	-0.614017	0.109	0.211	1
Aqp4	0.0130877	0.270184	0.955	0.719	1
Atp6v1e1	0.0141579	-0.255845	0.917	0.86	1
Atp6v1b1	0.0154787	-0.266794	0.742	0.684	1
Alcam	0.01619	-0.305028	0.545	0.596	1
Nasp	0.0163027	0.263214	0.867	0.877	1
Atp6v0a4	0.0165628	-0.262371	0.746	0.737	1
Smad7	0.0171987	-0.264361	0.874	0.789	1
Tspan13	0.0190067	-0.251962	0.315	0.439	1
Gsto1	0.0225255	-0.312497	0.559	0.368	1
Tmem123	0.0229694	-0.294414	0.616	0.667	1
Foxp1	0.023618	-0.292701	0.72	0.684	1
Vamp5	0.0274632	-0.319278	0.258	0.351	1
Hist1h4d	0.0327389	0.264968	0.481	0.351	1
Txnip	0.0376841	-0.2647	0.848	0.789	1
Slc34a1	0.0473988	-0.265016	0.791	0.825	1
Fabp4	0.0628105	-0.394496	0.1	0.175	1
Spp2	0.0690919	-0.27484	0.727	0.772	1
Krt23	0.0691208	-0.332657	0.472	0.491	1
Foxi1	0.0725826	-0.36263	0.318	0.386	1
Noct	0.0830811	-0.308344	0.72	0.772	1
Fxyd3	0.0887111	-0.573204	0.341	0.193	1
Miox	0.0919994	-0.302824	0.531	0.596	1
Npy6r	0.0926725	-0.301791	0.844	0.754	1
Sprr1a	0.0966544	-1.01643	0.36	0.211	1
Pam	0.0972004	-0.388311	0.453	0.474	1
Epha2	0.122119	-0.262645	0.566	0.561	1
Pttg1ip	0.12609	-0.307595	0.82	0.754	1
Xist	0.139844	-0.326465	0.424	0.509	1
Id1	0.16318	-0.374165	0.718	0.579	1
Gstm1	0.171667	-2.39996	0.723	0.702	1
Phlda1	0.213351	-0.296795	0.784	0.737	1
Gm20186	0.280249	-0.273015	0.555	0.561	1
Nupr1	0.376344	-0.879841	0.325	0.246	1
Tcim	0.412374	-0.251305	0.344	0.386	1
Perp	0.74456	-0.401681	0.659	0.561	1
Upk1a	0.768894	-0.858428	0.201	0.193	1
Akr1b3	0.79547	-0.888885	0.829	0.737	1
Serpinb9	0.838598	-0.367637	0.604	0.439	1
Adamts1	0.847494	-0.280898	0.898	0.789	1
Car12	0.994197	-0.436006	0.69	0.491	1
