# Supplementary material for: Single-Cell and CellChat Resolution Identifies Collecting Duct Cell Subsets and Their Communications with Adjacent Cells in PKD Kidneys
Source: Cells. 2022 Dec 22;12(1):45. doi: 10.3390/cells12010045 (PMC9818381; doi:10.3390/cells12010045)
Supplement: Supplementary file 1 [file cells-12-00045-s001.zip › Table S3.xlsx]

## Sheet: CD_Aqp2_Table S3_Markers mar
	p_val	avg_logFC	pct.1	pct.2	p_val_adj
Ache	1.54049e-102	-0.648959	0.016	0.788	4.78369e-98
Serpina6	2.88639e-97	-0.964211	0.01	0.712	8.96311e-93
Kcnh5	9.86786e-60	-0.315136	0.01	0.481	3.06427e-55
Aadat	1.07406e-48	-0.592851	0.085	0.769	3.33527e-44
Cr2	2.99275e-46	-0.311467	0.036	0.558	9.29338e-42
Kap	4.31404e-45	-2.37592	0.288	1	1.33964e-40
Atp2b2	1.14234e-40	-0.318597	0.02	0.423	3.54732e-36
Ptger1	1.34515e-31	-1.1391	0.406	0.942	4.17711e-27
Olfm1	3.42479e-31	-0.782049	0.199	0.788	1.0635e-26
Spp1	8.34002e-31	2.69916	0.999	0.865	2.58983e-26
S100a6	1.19327e-30	2.85184	0.99	0.212	3.70547e-26
Clu	4.76899e-30	2.79846	0.986	0.558	1.48091e-25
Hbb-bt	1.35925e-28	-0.69462	0.202	0.808	4.22087e-24
Plac8	2.2396e-28	1.65912	0.929	0.135	6.95463e-24
Crip1	2.39729e-27	1.67503	0.972	0.654	7.44431e-23
Ctsd	2.70088e-27	1.19317	0.999	0.981	8.38703e-23
Ephx2	3.27334e-27	-0.709598	0.174	0.712	1.01647e-22
Aldh2	1.10946e-26	-1.00117	0.551	0.942	3.44521e-22
Ifitm3	2.92869e-26	1.33588	0.949	0.442	9.09445e-22
Lcn2	3.09389e-26	2.09803	0.983	0.712	9.60746e-22
Cldn8	7.70829e-26	-0.785652	0.912	1	2.39366e-21
Ctsl	8.55285e-26	1.26748	0.987	0.885	2.65592e-21
Hba-a1	6.30171e-25	-0.79773	0.302	0.865	1.95687e-20
Gprc5b	8.15115e-25	-0.636081	0.452	0.923	2.53118e-20
Hbb-bs	1.35617e-24	-1.24774	0.678	1	4.2113e-20
Ces1d	1.49642e-24	-0.53172	0.205	0.75	4.64683e-20
Tmsb10	1.96472e-24	1.16963	0.969	0.731	6.10105e-20
Chpt1	2.04193e-24	-0.744726	0.97	1	6.34081e-20
Pdpn	2.8032e-24	0.922349	0.915	0.25	8.70478e-20
Il18r1	4.65686e-24	0.846577	0.885	0.192	1.44609e-19
Anxa3	5.45288e-24	1.03001	0.853	0.096	1.69328e-19
Tagln2	8.14318e-24	1.09586	0.916	0.538	2.5287e-19
Kitl	8.67518e-24	-0.838577	0.333	0.846	2.6939e-19
Nid1	1.14375e-23	0.922601	0.858	0.096	3.55169e-19
Pgam2	1.70529e-23	-0.718309	0.157	0.654	5.29544e-19
Ntn4	2.51511e-23	-0.83089	0.256	0.769	7.81018e-19
Oxct1	2.66679e-23	-0.7539	0.885	0.981	8.28119e-19
Rtn3	5.89473e-23	-0.636092	0.944	1	1.83049e-18
Cyfip2	6.04595e-23	-0.806526	0.479	0.885	1.87745e-18
Rbm3	7.32151e-23	0.885545	0.959	0.808	2.27355e-18
Cdh16	1.11707e-22	-0.700699	0.993	1	3.46882e-18
Tns1	1.26723e-22	-0.749328	0.83	1	3.93512e-18
Aplp2	1.50304e-22	-0.706106	0.99	1	4.66739e-18
Krt18	2.8768e-22	1.11499	0.994	0.942	8.93334e-18
Hba-a2	3.10091e-22	-0.678705	0.281	0.846	9.62927e-18
Krt19	1.40911e-21	1.47421	0.853	0.231	4.37572e-17
Rps19	2.80177e-21	0.869703	0.994	0.981	8.70034e-17
Aqp3	5.00519e-21	-1.0587	0.88	1	1.55426e-16
Krt8	6.96893e-21	1.04895	0.987	0.923	2.16406e-16
Agrn	7.30552e-21	0.901184	0.973	0.769	2.26858e-16
Wfdc2	8.89319e-21	0.78555	1	1	2.7616e-16
Dcdc2a	1.12168e-20	1.08393	0.932	0.654	3.48316e-16
Aqp2	2.11096e-20	-1.09348	0.869	1	6.55518e-16
Ahnak	2.97682e-20	0.817937	1	1	9.24392e-16
Sema3c	5.13729e-20	0.815766	0.95	0.635	1.59528e-15
Tfcp2l1	5.24586e-20	-0.724222	0.973	0.981	1.629e-15
Slc2a1	6.07799e-20	-0.625841	0.843	1	1.8874e-15
Napsa	6.12629e-20	-1.15936	0.301	0.827	1.9024e-15
Fam84a	6.61025e-20	-0.373496	0.107	0.519	2.05268e-15
Igfbp7	7.18876e-20	-1.16604	0.996	1	2.23232e-15
Phgdh	1.67137e-19	0.760366	0.842	0.308	5.19012e-15
Fbn1	1.99486e-19	0.600417	0.755	0.038	6.19463e-15
Mgll	2.13373e-19	-0.556795	0.296	0.75	6.62588e-15
Rps20	2.229e-19	0.689815	0.997	1	6.92171e-15
Sgk1	2.31197e-19	-0.994947	0.463	0.885	7.17936e-15
Arpc1b	2.84082e-19	0.703015	0.95	0.885	8.8216e-15
Adamts1	2.89037e-19	1.09622	0.89	0.346	8.97548e-15
Pde1c	3.93229e-19	-0.613956	0.262	0.712	1.22109e-14
Tpm1	4.45022e-19	0.744962	0.996	0.942	1.38193e-14
Gprin3	5.39124e-19	-0.402145	0.242	0.712	1.67414e-14
Ly6a	5.58939e-19	1.49955	0.879	0.385	1.73567e-14
Ranbp3l	8.72955e-19	-0.963795	0.202	0.635	2.71079e-14
S100a14	1.08422e-18	1.12683	0.872	0.442	3.36681e-14
Itm2b	1.28102e-18	-0.505657	0.996	1	3.97795e-14
Cldn4	1.4185e-18	1.12004	0.966	0.788	4.40486e-14
Itgb4	1.45124e-18	0.618928	0.876	0.442	4.50652e-14
Cldn3	1.61144e-18	0.941048	0.912	0.654	5.00402e-14
AC135964.2	1.64094e-18	0.715664	0.736	0.058	5.09562e-14
Fxyd4	2.2163e-18	-1.05375	0.984	0.981	6.88228e-14
Clic1	3.02116e-18	0.655036	0.966	0.885	9.3816e-14
Rpl12	4.84584e-18	0.640748	0.989	0.981	1.50478e-13
mt-Nd2	8.23779e-18	-0.663354	1	1	2.55808e-13
Anxa2	8.75841e-18	0.764774	0.956	0.865	2.71975e-13
Hsd11b2	9.65786e-18	-0.747483	0.963	0.981	2.99906e-13
Flna	9.84339e-18	0.65558	0.932	0.596	3.05667e-13
Bst2	1.01672e-17	0.739603	0.856	0.346	3.15723e-13
Pcyox1	1.64688e-17	-0.511715	0.838	0.981	5.11405e-13
Rhbg	1.82856e-17	-0.967473	0.302	0.712	5.67821e-13
Pou3f3	2.07221e-17	-0.596793	0.905	1	6.43483e-13
Clmn	2.52816e-17	-0.55508	0.708	0.962	7.85071e-13
Cd82	3.09962e-17	-0.673844	0.869	0.962	9.62524e-13
Rpl10a	4.94218e-17	0.617997	0.987	0.942	1.5347e-12
Rpsa	5.54465e-17	0.681578	0.989	0.981	1.72178e-12
Gstm2	5.71591e-17	-0.723211	0.929	0.962	1.77496e-12
Rps4x	5.86276e-17	0.592378	0.981	0.962	1.82056e-12
Rpl39	6.06401e-17	0.625654	0.986	0.981	1.88306e-12
Hist1h2bc	6.52565e-17	-0.843056	0.615	0.865	2.02641e-12
Xist	8.34211e-17	0.810201	0.984	0.635	2.59048e-12
mt-Nd4	8.76587e-17	-0.550562	1	1	2.72207e-12
Bok	9.31146e-17	0.705675	0.798	0.308	2.89149e-12
Itm2a	9.66171e-17	-0.494379	0.276	0.692	3.00025e-12
Krt7	1.20976e-16	0.834571	0.991	0.962	3.75668e-12
Rps18	1.26457e-16	0.580858	0.99	0.962	3.92688e-12
Rpl15	1.26798e-16	0.655671	0.984	0.981	3.93746e-12
Snn	1.50904e-16	-0.552168	0.477	0.808	4.68603e-12
Cdkn1a	1.55364e-16	1.06401	0.758	0.212	4.82451e-12
Plet1	1.8821e-16	0.858638	0.994	0.865	5.84448e-12
Lgals3	2.27556e-16	0.827163	0.99	0.981	7.06631e-12
Ptgs1	2.31188e-16	-0.63693	0.785	0.923	7.17907e-12
Galnt3	2.62174e-16	0.628239	0.944	0.808	8.14128e-12
Iqgap2	3.11831e-16	-0.692185	0.734	0.923	9.68329e-12
Rps24	3.441e-16	0.624404	0.991	0.981	1.06853e-11
Tubb5	3.66219e-16	0.824289	0.893	0.654	1.13722e-11
Rack1	3.81425e-16	0.512747	0.974	0.942	1.18444e-11
F3	4.27204e-16	0.860639	0.91	0.577	1.3266e-11
Ndrg1	4.6776e-16	-0.790557	0.919	1	1.45254e-11
Plec	4.92375e-16	0.613783	0.952	0.808	1.52897e-11
Tpt1	5.42077e-16	0.564237	0.99	0.981	1.68331e-11
Rps8	6.46475e-16	0.544689	0.997	1	2.0075e-11
Tacstd2	8.42105e-16	0.680791	0.987	0.885	2.61499e-11
mt-Nd3	8.70001e-16	-0.61828	0.997	1	2.70162e-11
Rplp0	9.0342e-16	0.649718	0.993	1	2.80539e-11
Kcnj1	1.09292e-15	-1.05132	0.765	0.923	3.39386e-11
Rps27a	1.42555e-15	0.5757	0.991	1	4.42675e-11
Rps16	1.55278e-15	0.555366	0.989	1	4.82184e-11
Bax	1.76272e-15	0.5954	0.875	0.635	5.47378e-11
Basp1	1.80403e-15	0.8237	0.647	0.019	5.60204e-11
Sqstm1	1.94581e-15	0.813359	0.917	0.692	6.04232e-11
Rpl13	2.00564e-15	0.53473	1	1	6.22812e-11
Ybx1	2.09834e-15	0.526361	0.991	0.981	6.51598e-11
Rpl36a	2.14257e-15	0.531892	0.979	0.942	6.65331e-11
Rpl23	2.23064e-15	0.514063	0.997	1	6.92681e-11
Cox4i1	2.35845e-15	-0.408132	0.99	0.981	7.32368e-11
Pabpc1	2.98076e-15	0.545864	0.966	0.923	9.25617e-11
Rogdi	3.40011e-15	-0.539098	0.721	0.923	1.05584e-10
Slc26a7	3.46928e-15	-0.580995	0.051	0.327	1.07732e-10
Rps11	3.69711e-15	0.518663	0.987	0.981	1.14806e-10
Rps10	4.93698e-15	0.543823	0.984	0.981	1.53308e-10
Ociad2	5.01229e-15	0.590881	0.823	0.385	1.55647e-10
Pla2g7	5.109e-15	0.391641	0.657	0.019	1.5865e-10
Rps6	6.18452e-15	0.525069	0.99	0.942	1.92048e-10
Ufsp1	7.26702e-15	-0.327981	0.264	0.654	2.25663e-10
S100a11	8.1551e-15	0.549324	0.994	0.981	2.5324e-10
Kl	8.9048e-15	-0.639837	0.583	0.865	2.76521e-10
Avpr2	1.0139e-14	-0.653547	0.825	0.981	3.14846e-10
Rps12	1.03035e-14	0.583225	0.996	0.942	3.19955e-10
Bmp3	1.04914e-14	0.585251	0.721	0.154	3.25789e-10
Mxd4	1.11476e-14	-0.548911	0.896	1	3.46166e-10
Rpl32	1.12231e-14	0.587286	0.989	0.981	3.48511e-10
Myh9	1.15773e-14	0.576933	0.989	0.981	3.59509e-10
Rpl19	1.15776e-14	0.492294	0.991	0.981	3.59519e-10
P3h2	1.28283e-14	-0.444433	0.671	0.923	3.98357e-10
Pantr1	1.72609e-14	-0.338517	0.578	0.885	5.36002e-10
Itpripl2	1.74972e-14	0.471301	0.786	0.288	5.43342e-10
Cab39l	1.78039e-14	-0.452476	0.781	0.904	5.52864e-10
Umod	1.87651e-14	-0.432262	0.218	0.654	5.82711e-10
Pygl	1.95091e-14	-0.298211	0.219	0.615	6.05817e-10
Vegfa	2.41833e-14	-0.562538	0.667	0.885	7.50964e-10
Itga6	2.57909e-14	0.570626	0.895	0.558	8.00886e-10
Mt1	2.60389e-14	0.939879	0.926	0.673	8.08587e-10
Rpl24	2.61611e-14	0.41385	0.99	0.981	8.12381e-10
Slc25a24	2.80932e-14	0.384914	0.695	0.173	8.72379e-10
Rpl18a	3.05656e-14	0.551768	0.989	0.962	9.49154e-10
Rps15a	3.39175e-14	0.552605	0.979	0.942	1.05324e-09
Plekha1	3.59319e-14	-0.567945	0.755	0.923	1.11579e-09
Wwc1	3.84689e-14	-0.558859	0.936	0.981	1.19457e-09
Psmb8	3.93255e-14	0.447426	0.736	0.192	1.22117e-09
Cyba	3.97332e-14	0.627057	0.876	0.635	1.23384e-09
Rpl27a	4.7786e-14	0.508501	0.991	0.981	1.4839e-09
Defb1	4.87188e-14	-0.886453	0.882	0.962	1.51287e-09
Cstb	4.95664e-14	0.653926	0.899	0.692	1.53918e-09
Slc12a1	5.77663e-14	-0.559392	0.098	0.442	1.79382e-09
Tesc	5.78956e-14	-0.543173	0.496	0.827	1.79783e-09
Rps14	6.24262e-14	0.508293	0.983	0.923	1.93852e-09
Itgb1	6.38736e-14	0.514687	0.996	0.962	1.98347e-09
Miox	6.51216e-14	-0.330733	0.226	0.654	2.02222e-09
Atp5h	6.54804e-14	-0.512734	0.976	1	2.03336e-09
Rps23	6.73363e-14	0.484866	0.987	1	2.09099e-09
Selenop	6.83725e-14	-0.450529	0.537	0.846	2.12317e-09
Rpl18	6.87017e-14	0.543527	0.987	0.962	2.13339e-09
Rps26	6.95539e-14	0.595772	0.981	0.923	2.15986e-09
Pnpla8	6.98814e-14	-0.453562	0.849	0.923	2.17003e-09
Ptma	7.40861e-14	0.515609	0.997	1	2.3006e-09
Cfl1	7.53144e-14	0.566351	0.954	0.885	2.33874e-09
Tsc22d1	1.06467e-13	0.622486	0.956	0.923	3.30611e-09
Plk2	1.08495e-13	0.887482	0.758	0.385	3.36909e-09
Cyr61	1.10523e-13	1.36822	0.85	0.558	3.43207e-09
Rps13	1.17038e-13	0.54647	0.979	0.942	3.63439e-09
mt-Nd4l	1.32595e-13	-0.590947	0.996	1	4.11747e-09
Chmp2b	1.6066e-13	0.472461	0.926	0.846	4.98897e-09
Rps5	1.68628e-13	0.553892	0.981	0.962	5.23639e-09
Cnn2	1.79293e-13	0.503508	0.798	0.308	5.56758e-09
Rpl22	1.94641e-13	0.463909	0.983	0.981	6.04418e-09
Myh10	1.9553e-13	-0.549314	0.95	0.981	6.07178e-09
Scn8a	2.23568e-13	0.406541	0.699	0.212	6.94247e-09
Slc48a1	2.48778e-13	-0.532857	0.742	0.923	7.7253e-09
Wfdc15b	2.71561e-13	-0.608118	0.682	0.846	8.43278e-09
Eef1a1	2.77477e-13	0.394381	0.999	1	8.6165e-09
Krt80	3.03606e-13	0.519617	0.799	0.423	9.42787e-09
Grem2	3.14178e-13	-0.491208	0.218	0.673	9.75617e-09
Lgals7	3.19506e-13	0.711611	0.644	0.115	9.92161e-09
Atp4a	3.2079e-13	-0.255093	0.046	0.288	9.96148e-09
Rps7	3.34186e-13	0.546214	0.983	0.942	1.03775e-08
Bmpr1b	3.68427e-13	-0.387837	0.56	0.846	1.14408e-08
AI838599	3.75986e-13	-0.370467	0.197	0.577	1.16755e-08
Aldoa	5.28016e-13	-0.452504	0.969	1	1.63965e-08
Lgals9	6.91775e-13	0.302392	0.577	0.019	2.14817e-08
Spop	8.8354e-13	-0.408011	0.736	0.904	2.74366e-08
Tpm4	8.8795e-13	0.48512	0.919	0.788	2.75735e-08
Runx1	8.92586e-13	0.512803	0.665	0.173	2.77175e-08
Map3k1	8.97897e-13	0.536227	0.976	0.885	2.78824e-08
Mcl1	9.60688e-13	0.679949	0.949	0.846	2.98322e-08
Ankrd1	1.14264e-12	1.13872	0.584	0.019	3.54825e-08
Celf2	1.29814e-12	0.441592	0.782	0.327	4.03111e-08
Atf3	1.32097e-12	1.66729	0.823	0.615	4.10202e-08
L1cam	1.36356e-12	-0.477254	0.915	0.981	4.23426e-08
Sostdc1	1.39403e-12	-0.502532	0.547	0.827	4.32889e-08
Pycard	1.40269e-12	0.520601	0.903	0.731	4.35578e-08
Clcnkb	1.44017e-12	-0.81949	0.507	0.808	4.47216e-08
Calm2	1.45213e-12	0.452501	0.973	0.942	4.50929e-08
Cadps2	1.45928e-12	0.375391	0.751	0.269	4.5315e-08
Rpl35	1.46409e-12	0.450526	0.962	0.904	4.54644e-08
Tfap2b	1.52911e-12	-0.54816	0.556	0.827	4.74835e-08
Rasd1	1.60887e-12	-0.663862	0.349	0.692	4.99603e-08
Slc4a1	1.66171e-12	-1.26362	0.105	0.404	5.16011e-08
Serpinb6a	1.76475e-12	0.445947	0.875	0.577	5.48007e-08
Atp6v1f	1.76533e-12	-0.477999	0.952	0.981	5.48188e-08
Plxdc2	1.80252e-12	-0.487591	0.547	0.808	5.59736e-08
Etnk1	1.80375e-12	-0.482349	0.877	0.962	5.60119e-08
Hmgn1	1.87006e-12	0.479813	0.937	0.923	5.80711e-08
Ftl1	1.89123e-12	0.629757	0.994	1	5.87284e-08
Eif4a1	2.03491e-12	0.432054	0.959	0.885	6.319e-08
Sparc	2.16762e-12	0.684808	0.812	0.269	6.73112e-08
Hcfc1r1	2.22798e-12	0.512212	0.9	0.808	6.91856e-08
Ezr	2.36162e-12	0.418751	0.987	0.981	7.33352e-08
Ly6e	2.37292e-12	0.44761	0.996	1	7.36862e-08
Aldoc	2.42511e-12	-0.438183	0.289	0.635	7.53069e-08
Asah1	2.45465e-12	0.474261	0.913	0.769	7.62242e-08
Sim1	2.47352e-12	-0.372892	0.758	0.962	7.68102e-08
Ehd4	2.61328e-12	0.466786	0.823	0.462	8.11502e-08
Rpl29	2.64862e-12	0.449716	0.97	0.942	8.22477e-08
Dbi	2.68319e-12	0.487291	0.946	0.923	8.33211e-08
Tnfrsf12a	2.7015e-12	0.672547	0.719	0.346	8.38897e-08
Rpl3	2.90509e-12	0.483365	0.986	0.981	9.02116e-08
Itpr3	2.91315e-12	0.317112	0.642	0.115	9.0462e-08
Apobec3	2.92358e-12	0.471666	0.932	0.769	9.0786e-08
Nr3c2	3.08449e-12	-0.426369	0.607	0.846	9.57827e-08
Ywhah	3.13497e-12	0.473687	0.912	0.788	9.73503e-08
Ninl	3.15492e-12	-0.555954	0.624	0.788	9.79697e-08
Tpd52l1	3.31434e-12	-0.533074	0.761	0.904	1.0292e-07
Ehf	3.42269e-12	-0.622817	0.86	0.923	1.06285e-07
Slc16a7	3.42677e-12	-0.604908	0.698	0.846	1.06411e-07
Tmem45b	3.51626e-12	-0.435565	0.86	0.962	1.0919e-07
Rpl30	3.68972e-12	0.468921	0.99	0.962	1.14577e-07
Golm1	3.89724e-12	0.534971	0.86	0.538	1.21021e-07
Ppp1r14b	4.11995e-12	0.50077	0.876	0.692	1.27937e-07
Smim5	4.19631e-12	-0.705818	0.412	0.712	1.30308e-07
Eif4a2	4.75746e-12	-0.339221	0.953	0.962	1.47733e-07
Sdc1	5.61024e-12	0.438567	0.748	0.346	1.74215e-07
Akap12	6.11417e-12	0.495979	0.688	0.173	1.89863e-07
Rplp1	6.41753e-12	0.450837	0.991	0.962	1.99283e-07
Stc1	7.76903e-12	-0.585968	0.346	0.731	2.41252e-07
Rps28	8.27121e-12	0.502383	0.99	0.962	2.56846e-07
Anxa9	8.31877e-12	-0.334494	0.292	0.635	2.58323e-07
Itpr1	9.33685e-12	-0.472618	0.883	0.962	2.89937e-07
Aco2	9.38595e-12	-0.383558	0.893	0.962	2.91462e-07
Tbc1d1	9.85451e-12	-0.467937	0.735	0.923	3.06012e-07
Fxyd2	1.05386e-11	-0.735244	0.627	0.923	3.27255e-07
Ddah2	1.1057e-11	0.533805	0.856	0.692	3.43354e-07
Rpl41	1.20463e-11	0.449054	0.999	1	3.74073e-07
Tmem106b	1.26879e-11	-0.411631	0.873	0.923	3.93996e-07
Gsto1	1.36448e-11	0.614863	0.647	0.212	4.23712e-07
Nox4	1.40495e-11	0.459689	0.672	0.192	4.36278e-07
Pls3	1.40691e-11	-0.487773	0.902	0.942	4.36887e-07
Btf3	1.45914e-11	0.446249	0.944	0.923	4.53106e-07
Bcam	1.50939e-11	0.5095	0.993	0.981	4.68711e-07
Arhgap24	1.7212e-11	-0.480132	0.927	1	5.34484e-07
Gata2	1.77868e-11	-0.501634	0.848	0.942	5.52332e-07
Gcnt1	2.00892e-11	0.448779	0.766	0.346	6.2383e-07
Sfn	2.02854e-11	0.98424	0.819	0.577	6.29923e-07
Tgfb2	2.05939e-11	0.531971	0.735	0.346	6.39502e-07
Gnas	2.09616e-11	-0.326667	0.984	1	6.50919e-07
Rps9	2.12474e-11	0.454706	0.987	0.962	6.59795e-07
Npm1	2.3172e-11	0.499367	0.967	0.885	7.19559e-07
Megf9	2.39479e-11	-0.383762	0.496	0.769	7.43655e-07
Ube2h	2.40613e-11	-0.430336	0.842	0.885	7.47175e-07
Rtp4	2.43415e-11	0.343829	0.631	0.154	7.55876e-07
Txnrd1	2.56821e-11	0.506295	0.89	0.635	7.97507e-07
Fzd4	2.64913e-11	-0.466426	0.889	0.962	8.22633e-07
Myl12b	2.66549e-11	0.429251	0.97	0.942	8.27714e-07
Stmn1	2.7301e-11	0.734931	0.652	0.212	8.47777e-07
Icam1	2.84708e-11	0.466405	0.642	0.173	8.84103e-07
1700011H14Rik	3.06021e-11	-0.590357	0.828	0.962	9.50287e-07
Rps3a1	3.07221e-11	0.428416	0.991	1	9.54013e-07
Stat3	3.17765e-11	0.486355	0.895	0.769	9.86755e-07
Plpp2	3.37665e-11	0.3816	0.742	0.385	1.04855e-06
Abcc4	3.43325e-11	0.341592	0.842	0.5	1.06613e-06
Muc1	3.4802e-11	0.536443	0.972	0.962	1.08071e-06
Klf10	3.92641e-11	0.52004	0.785	0.481	1.21927e-06
Prom1	4.13471e-11	0.468243	0.91	0.673	1.28395e-06
Emp2	4.69478e-11	0.425174	0.667	0.269	1.45787e-06
Rec8	4.81599e-11	-0.384233	0.447	0.75	1.49551e-06
Phlda3	5.01313e-11	0.377945	0.591	0.096	1.55673e-06
Lrp2	5.12098e-11	-0.419253	0.224	0.577	1.59022e-06
Ptgds	5.24962e-11	0.422033	0.645	0.173	1.63017e-06
Flrt1	5.30849e-11	-0.459318	0.769	0.904	1.64844e-06
Maff	5.39392e-11	0.479164	0.651	0.212	1.67497e-06
Oasl2	5.52116e-11	0.306869	0.56	0.058	1.71448e-06
Nfe2l1	7.01398e-11	-0.37866	0.95	0.981	2.17805e-06
mt-Cytb	7.07713e-11	-0.420993	1	1	2.19766e-06
Rapgef3	7.18428e-11	-0.39334	0.692	0.865	2.23093e-06
Tubb2b	7.34097e-11	0.472262	0.849	0.577	2.27959e-06
Smco4	7.76709e-11	-0.398725	0.661	0.827	2.41192e-06
B2m	8.49208e-11	0.567189	0.937	0.692	2.63705e-06
Dst	9.01196e-11	-0.518541	0.926	0.942	2.79848e-06
Gabarapl1	9.04998e-11	-0.461292	0.849	0.962	2.81029e-06
Mal2	9.22713e-11	0.455007	0.987	0.981	2.8653e-06
Mmp14	9.6409e-11	0.440664	0.811	0.481	2.99379e-06
Cdv3	1.0076e-10	0.402345	0.876	0.673	3.12891e-06
Cldn7	1.0858e-10	0.478252	0.969	0.904	3.37172e-06
Myzap	1.16157e-10	-0.271143	0.235	0.577	3.60703e-06
Rnf186	1.18738e-10	-0.534837	0.697	0.846	3.68717e-06
Dip2c	1.25795e-10	-0.318242	0.647	0.865	3.90631e-06
Mapk13	1.2684e-10	0.339808	0.735	0.327	3.93876e-06
Rplp2	1.45379e-10	0.395019	0.986	0.981	4.51444e-06
Pdlim7	1.52835e-10	0.362344	0.657	0.231	4.74598e-06
Rps3	1.53129e-10	0.436861	0.989	0.981	4.75511e-06
Egf	1.61272e-10	-0.304907	0.113	0.404	5.00798e-06
Ldhb	1.64791e-10	-0.564056	0.986	0.981	5.11727e-06
Hbegf	1.74697e-10	1.02895	0.839	0.635	5.42486e-06
Rpl11	1.78483e-10	0.364428	0.99	0.981	5.54242e-06
Shtn1	1.78817e-10	0.300041	0.672	0.212	5.5528e-06
Mep1a	1.88823e-10	-0.316202	0.063	0.308	5.86353e-06
Cdo1	1.89139e-10	-0.723636	0.66	0.885	5.87334e-06
Apela	2.02181e-10	-0.550226	0.949	1	6.27832e-06
Lgals3bp	2.05767e-10	0.394229	0.729	0.365	6.38969e-06
Tle2	2.19701e-10	-0.268748	0.358	0.712	6.82238e-06
Scand1	2.23101e-10	0.386211	0.936	0.865	6.92795e-06
Reep5	2.29574e-10	0.371446	0.947	0.75	7.12897e-06
Mt2	2.46474e-10	0.512486	0.618	0.192	7.65375e-06
Mut	2.48592e-10	-0.414864	0.652	0.788	7.71952e-06
Rcn1	2.49148e-10	0.293393	0.688	0.269	7.73681e-06
Abcc3	2.65165e-10	0.310065	0.637	0.192	8.23418e-06
Dmtn	2.68672e-10	-0.281748	0.242	0.558	8.34307e-06
Pigq	2.70584e-10	-0.431043	0.714	0.846	8.40244e-06
Uap1l1	2.71469e-10	0.312487	0.689	0.308	8.42994e-06
Pdzk1ip1	2.95224e-10	-0.486656	0.989	1	9.1676e-06
Rab14	3.36184e-10	-0.32432	0.939	0.981	1.04395e-05
Ptgfr	3.53256e-10	-0.423156	0.657	0.846	1.09697e-05
Arhgap5	3.59155e-10	-0.360583	0.954	1	1.11528e-05
Atp5j	3.73379e-10	-0.378369	0.964	0.981	1.15945e-05
Lama5	3.74205e-10	0.54479	0.973	0.885	1.16202e-05
Sort1	4.04149e-10	-0.316458	0.905	0.981	1.255e-05
Rps27l	4.0431e-10	0.471754	0.936	0.904	1.2555e-05
Hmgb2	4.11277e-10	0.566055	0.933	0.846	1.27714e-05
2200002D01Rik	4.18439e-10	0.464708	0.648	0.231	1.29938e-05
Rpl5	4.36004e-10	0.341506	0.989	0.981	1.35392e-05
Rpl34	4.56595e-10	0.429915	0.977	0.962	1.41786e-05
B4galt1	4.73797e-10	0.262763	0.642	0.231	1.47128e-05
Ifrd1	5.1405e-10	0.854157	0.811	0.654	1.59628e-05
Tcp11l1	5.1508e-10	0.307925	0.638	0.231	1.59948e-05
Sdha	5.29739e-10	-0.364054	0.879	0.923	1.645e-05
Gpx1	5.39421e-10	0.524064	0.934	0.808	1.67507e-05
Csf1	5.61104e-10	0.470588	0.779	0.442	1.7424e-05
Pcmtd1	5.68289e-10	-0.374692	0.815	0.904	1.76471e-05
Atp5b	6.15336e-10	-0.36348	0.989	1	1.9108e-05
Tmbim4	6.16958e-10	-0.52955	0.833	0.904	1.91584e-05
Rpl17	6.25727e-10	0.381224	0.991	1	1.94307e-05
Gnai2	6.29337e-10	0.367555	0.933	0.885	1.95428e-05
Cav2	6.29962e-10	-0.600694	0.893	0.923	1.95622e-05
Ipcef1	6.3518e-10	-0.353188	0.521	0.769	1.97242e-05
Oas2	6.47467e-10	0.290375	0.541	0.096	2.01058e-05
Iscu	6.66437e-10	-0.347509	0.863	0.923	2.06949e-05
Msn	6.6768e-10	0.38347	0.675	0.231	2.07335e-05
Tmem176b	7.16032e-10	0.378237	0.964	0.962	2.2235e-05
Hist1h1c	8.09706e-10	-1.02958	0.731	0.827	2.51438e-05
Cxcl16	8.42869e-10	0.491068	0.862	0.654	2.61736e-05
Vat1	8.45334e-10	0.341256	0.745	0.481	2.62501e-05
Maea	8.62491e-10	0.344153	0.84	0.615	2.67829e-05
Tbrg1	8.78444e-10	0.372619	0.9	0.808	2.72783e-05
Idh2	9.62649e-10	-0.385569	0.917	0.942	2.98932e-05
Ptp4a1	9.77538e-10	0.484832	0.9	0.788	3.03555e-05
Rpl10	9.95307e-10	0.407531	0.959	0.923	3.09073e-05
Cd59a	1.02252e-09	-0.362743	0.786	0.865	3.17523e-05
B4galt6	1.05737e-09	-0.400847	0.695	0.846	3.28345e-05
Aff1	1.12278e-09	-0.34248	0.853	0.923	3.48656e-05
Cobll1	1.18485e-09	-0.385587	0.835	0.942	3.67932e-05
Col4a4	1.23219e-09	-0.381368	0.97	0.981	3.82632e-05
Eif3f	1.249e-09	0.368361	0.926	0.846	3.87852e-05
Rhoc	1.25148e-09	0.401707	0.726	0.404	3.88621e-05
Tuba1a	1.33937e-09	0.516636	0.862	0.654	4.15915e-05
Gsr	1.39399e-09	0.393831	0.833	0.615	4.32876e-05
Slfn2	1.45127e-09	0.432383	0.754	0.404	4.50663e-05
Acadsb	1.46131e-09	-0.314838	0.711	0.865	4.5378e-05
Zhx3	1.46398e-09	-0.269737	0.333	0.635	4.54611e-05
mt-Atp8	1.54783e-09	-0.346741	0.996	1	4.80649e-05
Mpc2	1.61709e-09	-0.443101	0.944	0.942	5.02155e-05
Col27a1	1.72979e-09	-0.277397	0.37	0.712	5.37151e-05
Dynll1	1.80626e-09	0.419045	0.969	0.942	5.60897e-05
Tmem64	1.9968e-09	-0.355384	0.724	0.865	6.20067e-05
2010111I01Rik	2.12204e-09	-0.359696	0.665	0.808	6.58956e-05
Tmco1	2.19649e-09	-0.31184	0.892	0.962	6.82077e-05
Sox4	2.23168e-09	0.65438	0.942	0.885	6.93002e-05
Tpm3	2.24463e-09	0.372171	0.937	0.923	6.97024e-05
S100a10	2.25471e-09	0.581845	0.936	0.75	7.00156e-05
Myl12a	2.29681e-09	0.434461	0.953	0.942	7.13229e-05
Ncor2	2.29918e-09	-0.290165	0.638	0.788	7.13965e-05
Hspb1	2.57009e-09	0.594218	0.722	0.365	7.98089e-05
Eef1b2	2.59288e-09	0.398434	0.956	0.904	8.05168e-05
Pde8a	2.61299e-09	-0.306947	0.422	0.692	8.11412e-05
Ndufa5	2.6208e-09	-0.350492	0.94	0.981	8.13837e-05
Dmxl1	2.76549e-09	-0.59873	0.811	0.846	8.58766e-05
Sdhb	2.78725e-09	-0.389836	0.826	0.885	8.65524e-05
Ier5	3.00516e-09	0.534124	0.745	0.442	9.33193e-05
Cyb5b	3.07565e-09	-0.37528	0.833	0.923	9.55081e-05
Anxa1	3.11484e-09	0.624233	0.895	0.635	9.6725e-05
Uchl1	3.1326e-09	0.290637	0.577	0.173	9.72766e-05
Cdh3	3.17106e-09	0.355529	0.83	0.5	9.84709e-05
Rock2	3.4393e-09	0.434964	0.953	0.846	0.000106801
Stard4	3.43942e-09	-0.363546	0.588	0.808	0.000106804
Scarb2	3.4425e-09	0.377733	0.816	0.538	0.0001069
Hnrnpa1	3.74579e-09	0.416003	0.933	0.923	0.000116318
Efhd1	3.88614e-09	-0.545864	0.655	0.808	0.000120676
Lamc1	3.93311e-09	0.505386	0.973	0.885	0.000122135
Slc25a5	3.99639e-09	-0.395375	0.964	1	0.0001241
Chchd10	4.00152e-09	-0.494659	0.954	1	0.000124259
Peli2	4.04442e-09	-0.40121	0.635	0.788	0.000125591
Myl9	4.055e-09	0.573475	0.466	0.038	0.00012592
Lrba	4.08387e-09	-0.365837	0.889	0.923	0.000126817
Plp2	4.2666e-09	0.343344	0.781	0.538	0.000132491
Thra	4.616e-09	-0.345539	0.711	0.865	0.000143341
Tmem117	4.66699e-09	-0.427515	0.6	0.788	0.000144924
Isg15	4.77978e-09	0.506279	0.601	0.212	0.000148427
Klf7	4.85758e-09	0.317379	0.694	0.308	0.000150842
Myof	5.0439e-09	0.436624	0.905	0.673	0.000156628
Ctnnb1	5.194e-09	0.309918	0.966	0.923	0.000161289
Plcl1	5.44298e-09	-0.347002	0.721	0.885	0.000169021
Pnkd	5.8438e-09	-0.325858	0.813	0.904	0.000181468
Efemp1	5.98048e-09	0.473811	0.952	0.923	0.000185712
Ergic2	6.17511e-09	-0.317648	0.848	0.904	0.000191756
Adamts5	6.20248e-09	0.451709	0.541	0.135	0.000192605
Selenow	6.239e-09	0.370089	0.912	0.808	0.00019374
Eif1a	6.36553e-09	0.375128	0.889	0.788	0.000197669
Arid3a	6.41186e-09	-0.3462	0.501	0.75	0.000199108
Slc6a6	6.48428e-09	-0.480946	0.755	0.827	0.000201356
A930017K11Rik	6.55304e-09	-0.35423	0.358	0.615	0.000203491
Pfn2	6.56993e-09	-0.375033	0.719	0.885	0.000204016
Snhg6	6.8455e-09	0.288713	0.726	0.442	0.000212573
Elf3	6.97351e-09	0.484221	0.877	0.712	0.000216548
Cgnl1	7.06629e-09	-0.382686	0.855	0.981	0.00021943
Fosl2	7.29199e-09	0.377933	0.754	0.442	0.000226438
Gatm	7.852e-09	-0.268121	0.274	0.615	0.000243828
Plcb4	7.99452e-09	-0.388421	0.751	0.846	0.000248254
Rpl8	8.11154e-09	0.32204	0.99	1	0.000251888
2022-09-07	8.28617e-09	0.326798	0.952	0.923	0.00025731
Aif1l	8.30267e-09	0.406332	0.98	0.942	0.000257823
Hnrnpab	8.56139e-09	0.361822	0.967	0.923	0.000265857
Hsp90ab1	8.58482e-09	0.29098	0.996	0.981	0.000266584
Mfge8	8.94099e-09	0.261349	0.527	0.096	0.000277644
Hsp90aa1	8.99662e-09	0.359831	0.996	0.981	0.000279372
mt-Nd1	9.08482e-09	-0.36891	1	1	0.000282111
Abcd3	9.61842e-09	-0.322564	0.835	0.846	0.000298681
Pccb	9.74995e-09	-0.349565	0.604	0.769	0.000302765
Atp5k	9.94402e-09	-0.358068	0.94	0.981	0.000308792
Cct5	1.04867e-08	0.325524	0.886	0.75	0.000325643
Hif1a	1.08895e-08	-0.377199	0.952	0.981	0.000338151
Dusp8	1.1152e-08	0.299242	0.57	0.192	0.000346304
Cst3	1.12273e-08	-0.330619	0.976	0.981	0.000348641
Hspa5	1.13168e-08	0.66321	0.989	0.962	0.000351421
Aprt	1.18825e-08	0.416574	0.792	0.577	0.000368988
Cox7b	1.1905e-08	-0.455356	0.953	0.962	0.000369686
Dynll2	1.19895e-08	-0.360823	0.759	0.865	0.00037231
Bhlhe40	1.22326e-08	0.69171	0.855	0.654	0.000379859
Fras1	1.26327e-08	0.571441	0.974	0.942	0.000392284
Pdgfb	1.28449e-08	0.341324	0.548	0.154	0.000398872
Ppargc1a	1.29267e-08	-0.465854	0.742	0.846	0.000401414
Slc38a2	1.29738e-08	0.473831	0.97	0.885	0.000402875
Adam10	1.3153e-08	0.325254	0.905	0.75	0.000408439
Actg1	1.34426e-08	0.41999	1	0.981	0.000417434
Plau	1.43833e-08	0.526461	0.657	0.269	0.000446646
Lyst	1.45408e-08	-0.484229	0.674	0.827	0.000451535
Enpp5	1.47326e-08	-0.335122	0.802	0.865	0.000457492
Eno1	1.51177e-08	-0.421949	0.862	0.942	0.00046945
Cxcl1	1.53261e-08	0.454956	0.496	0.115	0.00047592
Ube2i	1.63485e-08	0.316558	0.89	0.846	0.000507671
Dnmt3a	1.67406e-08	-0.372516	0.781	0.885	0.000519845
Ctxn1	1.76569e-08	0.292754	0.689	0.385	0.0005483
Rpl9	1.80004e-08	0.350789	0.987	1	0.000558966
Aes	1.80429e-08	-0.288971	0.952	1	0.000560286
Lmna	1.85707e-08	0.523494	0.856	0.673	0.000576675
Slc5a3	1.91572e-08	-0.520091	0.49	0.731	0.000594889
Hoxd8	1.95398e-08	-0.41687	0.893	0.962	0.00060677
Atp11a	2.00424e-08	0.310656	0.823	0.519	0.000622378
Nrep	2.06961e-08	0.583008	0.774	0.519	0.000642675
Nab1	2.19801e-08	0.295074	0.745	0.5	0.000682548
Ybx3	2.23666e-08	0.365319	0.903	0.769	0.00069455
Cldn19	2.23846e-08	0.414571	0.801	0.442	0.00069511
Snrpe	2.33892e-08	0.359404	0.879	0.75	0.000726304
Sptlc2	2.3707e-08	0.327882	0.963	0.942	0.000736173
Dbt	2.37161e-08	-0.353449	0.564	0.75	0.000736457
Acsl1	2.38243e-08	-0.404774	0.54	0.75	0.000739817
Insr	2.47331e-08	-0.301944	0.654	0.788	0.000768037
Lrrc31	2.49704e-08	0.296999	0.708	0.308	0.000775405
Kcne1l	2.54104e-08	0.264718	0.42	0.019	0.000789071
Sult1d1	2.58973e-08	-0.325735	0.191	0.5	0.000804188
Cav1	2.74266e-08	-0.719323	0.541	0.731	0.000851679
Tmem238	2.80234e-08	0.330658	0.853	0.692	0.000870211
Mecom	2.90747e-08	-0.331683	0.93	0.962	0.000902858
Nipsnap2	3.05363e-08	-0.359529	0.756	0.827	0.000948242
Rpl27	3.18626e-08	0.347304	0.957	0.865	0.00098943
Cd14	3.3117e-08	0.333035	0.63	0.25	0.00102838
Rps27	3.33942e-08	0.335442	0.99	0.962	0.00103699
Rb1	3.47587e-08	-0.340941	0.667	0.846	0.00107936
Eif2ak2	3.58717e-08	0.315999	0.818	0.577	0.00111392
Serpinh1	3.60726e-08	0.338034	0.916	0.654	0.00112016
Gpx3	3.83345e-08	-0.328865	0.916	0.962	0.0011904
Sox6	3.9767e-08	-0.33376	0.879	0.962	0.00123488
Cavin1	4.13382e-08	0.340133	0.833	0.596	0.00128367
Prdm16	4.63136e-08	-0.336541	0.681	0.846	0.00143818
Tbca	4.65726e-08	0.32013	0.932	0.885	0.00144622
Mlec	4.99705e-08	-0.394502	0.899	0.923	0.00155173
mt-Atp6	5.0355e-08	-0.279054	1	1	0.00156367
Rpl7a	5.10112e-08	0.298132	0.987	0.981	0.00158405
Mgp	5.10835e-08	0.271587	0.574	0.173	0.0015863
Jpt1	5.14769e-08	0.351515	0.803	0.615	0.00159851
Ahnak2	5.24516e-08	0.293697	0.389	0	0.00162878
Capns1	5.27999e-08	0.324533	0.947	0.904	0.00163959
Fam129a	5.31101e-08	0.508905	0.936	0.923	0.00164923
Tmem229a	5.45564e-08	-0.425923	0.919	0.981	0.00169414
Lamc2	5.52299e-08	0.37973	0.91	0.712	0.00171506
H2-D1	5.63586e-08	0.382851	0.973	0.962	0.00175011
Marcks	5.68094e-08	0.353479	0.704	0.365	0.0017641
Cnn3	5.74733e-08	-0.345948	0.903	0.962	0.00178472
Tor2a	5.77874e-08	0.259523	0.709	0.423	0.00179447
Pmaip1	5.7895e-08	0.537178	0.67	0.442	0.00179781
Clca3a2	5.80349e-08	0.459574	0.521	0.096	0.00180216
Myo5c	5.82259e-08	-0.369541	0.628	0.788	0.00180809
Atox1	5.86086e-08	0.317849	0.936	0.962	0.00181997
Rras2	5.88291e-08	0.291696	0.734	0.481	0.00182682
Prelid1	5.95347e-08	0.283921	0.88	0.75	0.00184873
Cxadr	5.97112e-08	0.355707	0.96	0.846	0.00185421
Sec62	6.12565e-08	-0.313879	0.981	1	0.0019022
Nipbl	6.17319e-08	-0.293764	0.929	0.942	0.00191696
Mdh1	6.29822e-08	-0.47684	0.95	0.962	0.00195579
Slc31a1	6.54469e-08	-0.32738	0.815	0.885	0.00203232
Pgp	6.65341e-08	-0.330414	0.815	0.865	0.00206608
Defb29	6.72864e-08	0.536954	0.858	0.712	0.00208944
Afap1	6.82023e-08	0.275587	0.709	0.385	0.00211789
Atp6v1b1	7.05116e-08	-0.497966	0.738	0.827	0.0021896
Trim24	7.09495e-08	-0.310763	0.761	0.846	0.00220319
Nlk	7.37555e-08	-0.27739	0.66	0.788	0.00229033
Rabgap1l	7.40619e-08	0.338613	0.822	0.558	0.00229985
Myc	7.41922e-08	0.338931	0.608	0.231	0.00230389
Cdk4	7.75606e-08	0.302646	0.789	0.577	0.00240849
Grb14	8.0272e-08	-0.346516	0.725	0.846	0.00249268
Rpl4	8.36565e-08	0.305491	0.972	0.962	0.00259778
Rpl6	8.74325e-08	0.297695	0.991	0.981	0.00271504
Ifit1	8.9812e-08	0.322672	0.5	0.115	0.00278893
Gm17056	9.21289e-08	0.278797	0.526	0.135	0.00286088
F2rl1	9.38177e-08	0.411906	0.907	0.731	0.00291332
Aldh1a1	9.38521e-08	0.433185	0.695	0.442	0.00291439
Zdhhc1	9.63991e-08	-0.25012	0.422	0.673	0.00299348
Jak1	9.9737e-08	0.277864	0.903	0.769	0.00309713
Calb1	1.00483e-07	-0.854131	0.36	0.654	0.00312029
Col1a1	1.01056e-07	0.279172	0.396	0.019	0.00313809
Prdx5	1.02607e-07	-0.320921	0.989	0.981	0.00318625
Socs3	1.09736e-07	0.537954	0.749	0.423	0.00340763
Gnl3	1.11955e-07	0.303528	0.715	0.423	0.00347652
Gpx4	1.19566e-07	0.299008	0.942	0.962	0.00371288
Eif2s2	1.26426e-07	0.284016	0.96	0.942	0.0039259
Klf6	1.27162e-07	0.719243	0.936	0.904	0.00394875
Fam162a	1.43058e-07	-0.384133	0.816	0.885	0.00444237
Msln	1.43283e-07	0.547437	0.37	0	0.00444937
Bag4	1.43634e-07	-0.356183	0.625	0.769	0.00446027
Gng12	1.46962e-07	-0.30746	0.895	0.923	0.0045636
Psma5	1.52072e-07	0.279203	0.836	0.673	0.00472229
Tigd2	1.52187e-07	-0.321527	0.557	0.75	0.00472585
Arid1b	1.53121e-07	-0.308077	0.708	0.827	0.00475485
mt-Co3	1.59813e-07	-0.281321	1	1	0.00496269
Mpp5	1.60123e-07	-0.334394	0.811	0.865	0.00497229
Scd2	1.60368e-07	-0.302532	0.979	1	0.00497991
Myo10	1.60832e-07	-0.31421	0.729	0.846	0.0049943
Sertad1	1.61843e-07	0.277576	0.732	0.558	0.00502572
Arl4d	1.66136e-07	-0.43593	0.708	0.865	0.00515901
Igfbp2	1.66766e-07	0.438336	0.368	0	0.0051786
Cnih4	1.68601e-07	0.302698	0.872	0.692	0.00523555
Laptm4b	1.77392e-07	-0.294347	0.751	0.846	0.00550856
Actb	1.79151e-07	0.306083	1	1	0.00556319
Trim35	1.86426e-07	0.27514	0.732	0.5	0.0057891
Rpl26	1.94428e-07	0.275036	0.997	0.981	0.00603757
H6pd	2.00087e-07	0.318929	0.795	0.558	0.00621332
Gprc5a	2.05349e-07	0.302175	0.566	0.25	0.00637672
Atp5a1	2.12457e-07	-0.291327	0.989	1	0.00659744
Uqcrb	2.12515e-07	-0.340496	0.95	0.981	0.00659924
Ier3	2.13775e-07	0.757595	0.849	0.712	0.00663836
Bspry	2.18352e-07	0.296642	0.826	0.615	0.00678047
Slc38a1	2.24972e-07	0.274342	0.611	0.308	0.00698606
Rap1b	2.29935e-07	0.315517	0.853	0.731	0.00714016
Atp6v1c2	2.33931e-07	-0.416869	0.165	0.423	0.00726425
Txn1	2.37524e-07	0.372505	0.956	0.885	0.00737584
Ndufb8	2.40204e-07	-0.394395	0.927	0.981	0.00745904
Rpl14	2.43828e-07	0.296431	0.98	0.962	0.00757159
Kdm2a	2.48499e-07	-0.330657	0.803	0.923	0.00771665
Col4a1	2.50144e-07	-0.317071	0.927	0.981	0.00776772
Rhobtb3	2.60531e-07	0.297308	0.765	0.558	0.00809026
Smpdl3a	2.60928e-07	-0.310198	0.879	0.981	0.00810261
Hmgb3	2.62385e-07	0.339724	0.768	0.519	0.00814783
Psmb1	2.70434e-07	0.271998	0.917	0.846	0.0083978
Aldh6a1	2.78035e-07	-0.336988	0.584	0.731	0.00863382
Gatsl2	2.78297e-07	-0.250692	0.434	0.692	0.00864196
Mkln1	2.86418e-07	-0.26019	0.848	0.904	0.00889413
Reep3	2.8692e-07	0.286011	0.868	0.692	0.00890972
Atp6v1a	2.88751e-07	-0.641338	0.936	0.962	0.00896659
Hipk1	2.91665e-07	-0.296523	0.835	0.904	0.00905707
Capg	3.12288e-07	0.32298	0.865	0.654	0.00969749
Tns3	3.17436e-07	-0.29252	0.697	0.808	0.00985735
Cd63	3.20525e-07	0.361218	0.972	0.942	0.00995326
Tril	3.31377e-07	-0.306665	0.245	0.5	0.0102903
Efhd2	3.36794e-07	0.26985	0.672	0.385	0.0104585
Rpl35a	3.38463e-07	0.297762	0.989	0.981	0.0105103
Ktn1	3.49038e-07	0.35076	0.97	0.885	0.0108387
Sptbn2	3.4987e-07	-0.305335	0.947	0.981	0.0108645
Tmem52b	3.53513e-07	-0.911394	0.319	0.558	0.0109776
Hint1	3.94753e-07	0.315144	0.944	0.904	0.0122583
Ncl	3.9647e-07	0.330786	0.987	0.962	0.0123116
Gpx8	3.9712e-07	0.263529	0.815	0.577	0.0123318
Tgfbr2	4.07815e-07	0.289325	0.943	0.885	0.0126639
Nfkbia	4.10646e-07	0.609478	0.848	0.731	0.0127518
Efna4	4.22322e-07	-0.262344	0.457	0.654	0.0131144
Trim7	4.24193e-07	0.347251	0.694	0.442	0.0131725
Enpp4	4.51314e-07	-0.263437	0.55	0.731	0.0140147
Atp5e	4.55045e-07	-0.291605	0.963	0.981	0.0141305
Cxcl2	4.56693e-07	0.531844	0.392	0.038	0.0141817
Gbp2	4.60409e-07	0.280529	0.426	0.077	0.0142971
Klf4	4.84418e-07	0.706337	0.734	0.538	0.0150426
Cyc1	4.90434e-07	-0.353843	0.909	0.981	0.0152295
Sh3d19	5.07268e-07	0.255751	0.709	0.385	0.0157522
Arhgap18	5.197e-07	-0.323379	0.513	0.692	0.0161383
Chd9	5.2645e-07	-0.319858	0.913	0.942	0.0163478
Cycs	5.31492e-07	-0.430033	0.897	0.904	0.0165044
Ifitm2	5.32727e-07	0.291375	0.896	0.885	0.0165428
Ptp4a2	5.33838e-07	0.354923	0.962	0.923	0.0165773
Strbp	5.44117e-07	-0.250703	0.895	0.923	0.0168965
Osbpl3	6.01633e-07	0.270952	0.755	0.481	0.0186825
Tinag	6.14374e-07	0.293363	0.751	0.442	0.0190781
Fermt1	6.23873e-07	-0.300096	0.672	0.846	0.0193731
Parp14	6.53996e-07	0.281435	0.742	0.442	0.0203085
Atp5d	6.7411e-07	-0.301518	0.949	0.962	0.0209331
Cpeb4	6.89055e-07	-0.388561	0.731	0.788	0.0213972
Srgap3	7.0243e-07	-0.259007	0.687	0.788	0.0218126
Mindy2	7.03315e-07	-0.302244	0.87	0.885	0.02184
Marcksl1	7.31302e-07	0.326715	0.793	0.654	0.0227091
Lrp6	8.04374e-07	-0.314352	0.829	0.865	0.0249782
Chka	8.30968e-07	0.609645	0.962	0.923	0.025804
Pappa	8.33482e-07	-0.304723	0.728	0.923	0.0258821
Tpi1	8.43878e-07	-0.32751	0.94	0.981	0.0262049
Rpl21	8.58786e-07	0.257857	0.996	0.981	0.0266679
Ndufc1	8.67265e-07	-0.307422	0.929	1	0.0269312
Trp53	9.02346e-07	0.256203	0.722	0.5	0.0280206
Fut9	9.08837e-07	-0.288389	0.205	0.462	0.0282221
Pfkl	9.12445e-07	-0.267901	0.768	0.885	0.0283341
Med13	9.15891e-07	-0.281838	0.836	0.885	0.0284412
Rpl7	9.24816e-07	0.250607	0.989	1	0.0287183
Mrpl33	9.38184e-07	0.285994	0.916	0.75	0.0291334
Spty2d1	9.52564e-07	0.310581	0.805	0.673	0.02958
Dnajc10	9.71755e-07	0.306475	0.926	0.769	0.0301759
Pbdc1	9.99542e-07	0.252513	0.738	0.519	0.0310388
Kif26b	1.01158e-06	-0.334546	0.434	0.635	0.0314127
Zbtb20	1.02764e-06	-0.335517	0.942	1	0.0319112
Dcaf11	1.02938e-06	-0.388457	0.832	0.904	0.0319654
Nras	1.0605e-06	0.252925	0.809	0.596	0.0329316
Tgif1	1.07962e-06	0.385606	0.718	0.481	0.0335255
Gstt3	1.15992e-06	-0.291573	0.699	0.808	0.0360189
Oit1	1.18577e-06	0.339137	0.453	0.115	0.0368218
Atp6v0e	1.18604e-06	-0.269746	0.944	0.923	0.0368302
Ptbp3	1.2206e-06	0.337605	0.979	0.923	0.0379032
Reps1	1.26312e-06	-0.262268	0.578	0.731	0.0392236
Slc39a1	1.2867e-06	0.295426	0.809	0.558	0.0399558
Tacc1	1.32457e-06	-0.294136	0.711	0.769	0.041132
Ndufb11	1.33726e-06	-0.31072	0.923	0.942	0.041526
Pja2	1.35658e-06	-0.251131	0.792	0.846	0.0421259
St6gal1	1.41793e-06	-0.319477	0.664	0.846	0.044031
Fam241a	1.42019e-06	-0.341951	0.759	0.846	0.0441011
Pank1	1.49026e-06	-0.327408	0.511	0.654	0.0462772
Hnrnpa0	1.50405e-06	0.264515	0.939	0.865	0.0467053
St6galnac2	1.52518e-06	0.313168	0.929	0.808	0.0473615
Fau	1.6282e-06	0.278981	0.991	0.962	0.0505604
Pias2	1.63449e-06	-0.2516	0.642	0.769	0.0507559
Arl4c	1.71641e-06	0.37889	0.755	0.538	0.0532996
Pgls	1.74819e-06	0.268671	0.883	0.827	0.0542867
Lifr	1.78085e-06	-0.263844	0.336	0.577	0.0553007
Etfb	1.78376e-06	-0.309978	0.856	0.962	0.0553912
Ifnar1	1.82053e-06	0.305892	0.868	0.596	0.056533
Macf1	1.88102e-06	-0.270964	0.979	1	0.0584113
Lamp2	1.89283e-06	0.296142	0.972	0.923	0.058778
Sod2	1.95524e-06	-0.328557	0.858	0.942	0.0607161
Rwdd1	2.0056e-06	0.251484	0.876	0.788	0.0622798
Gls	2.00828e-06	0.312227	0.994	0.981	0.0623632
Ubqln4	2.11287e-06	-0.261266	0.621	0.788	0.065611
Mindy1	2.17469e-06	-0.283708	0.762	0.808	0.0675307
Dusp1	2.20123e-06	0.636689	0.779	0.558	0.0683548
Rgs6	2.21416e-06	-0.257009	0.407	0.654	0.0687562
Sytl2	2.24186e-06	0.386066	0.751	0.5	0.0696165
Rpl37	2.32511e-06	0.299927	0.996	1	0.0722016
Nudt4	2.36308e-06	-0.360162	0.986	1	0.0733806
Ccdc25	2.40169e-06	0.285111	0.87	0.673	0.0745798
Itga2	2.43389e-06	0.278479	0.37	0.038	0.0755797
Vwa5a	2.49396e-06	0.267682	0.823	0.654	0.0774449
Uqcr11	2.58441e-06	-0.318685	0.953	0.962	0.0802537
Odc1	2.64853e-06	0.281078	0.786	0.673	0.0822449
Snrpd2	2.71242e-06	0.261979	0.913	0.904	0.0842287
Spint1	2.7212e-06	0.289336	0.927	0.808	0.0845015
Atp5j2	2.77088e-06	-0.265896	0.956	0.981	0.086044
Tspan15	2.83662e-06	0.298377	0.907	0.808	0.0880855
Rgs2	2.90136e-06	-0.37498	0.413	0.596	0.0900958
Deptor	3.09453e-06	-0.395495	0.617	0.731	0.0960944
Fam107b	3.09585e-06	-0.289858	0.695	0.808	0.0961354
Smarcc1	3.2e-06	0.277207	0.85	0.673	0.0993697
Eif4ebp1	3.36197e-06	0.26131	0.745	0.558	0.104399
Egr2	3.41426e-06	0.308764	0.536	0.231	0.106023
Hadhb	3.44055e-06	-0.251153	0.796	0.846	0.106839
Ndufb10	3.44725e-06	-0.294202	0.893	0.904	0.107047
Sdhc	3.45676e-06	-0.27894	0.838	0.904	0.107343
Efna5	3.4756e-06	0.270179	0.742	0.5	0.107928
Plpp3	3.54795e-06	0.405045	0.926	0.865	0.110175
Mpped2	3.57694e-06	-0.359201	0.843	0.865	0.111075
Cox7a2	3.99598e-06	-0.343686	0.952	1	0.124087
Mafg	4.10586e-06	0.251674	0.782	0.577	0.127499
Glis2	4.12245e-06	0.294063	0.896	0.769	0.128014
Rhcg	4.12956e-06	-0.345171	0.933	0.962	0.128235
Wnt7b	4.18125e-06	0.282642	0.802	0.577	0.12984
Ldha	4.25326e-06	-0.275566	0.964	0.981	0.132076
Atp6v1e1	4.27875e-06	-0.365215	0.917	0.962	0.132868
Aqp6	4.4478e-06	-1.18768	0.236	0.462	0.138118
Rps21	4.68566e-06	0.29878	0.99	0.962	0.145504
Ppp1r9a	4.70493e-06	-0.270349	0.828	0.904	0.146102
Lmbrd1	4.83482e-06	-0.272485	0.729	0.865	0.150136
Acat1	5.18646e-06	-0.303584	0.795	0.885	0.161055
Apoo	5.27211e-06	-0.293026	0.623	0.712	0.163715
Sri	5.34178e-06	-0.271169	0.926	0.942	0.165878
Errfi1	5.50129e-06	0.505062	0.779	0.635	0.170832
Ypel3	5.78412e-06	-0.31675	0.83	0.923	0.179614
Pde3b	5.838e-06	-0.29536	0.803	0.885	0.181287
Ash1l	6.19506e-06	-0.263604	0.936	0.923	0.192375
Ugdh	6.39065e-06	0.289395	0.717	0.462	0.198449
Eif5a	6.60206e-06	0.275343	0.933	0.942	0.205014
Cisd1	6.75226e-06	-0.266678	0.856	0.885	0.209678
Tmem30a	6.78631e-06	-0.269367	0.919	0.962	0.210735
Dnm3	6.82807e-06	-0.424585	0.675	0.731	0.212032
Tmod3	6.84007e-06	0.262948	0.84	0.673	0.212405
Enah	7.08826e-06	-0.256197	0.6	0.712	0.220112
Gtf2i	7.38087e-06	-0.258164	0.843	0.846	0.229198
Klf5	7.71596e-06	0.326257	0.822	0.577	0.239604
Atp2a2	7.7205e-06	0.271623	0.907	0.788	0.239745
Clta	7.90475e-06	0.266744	0.91	0.846	0.245466
Arhgap32	7.90834e-06	-0.290246	0.748	0.788	0.245578
Eps8	8.08375e-06	-0.655349	0.272	0.481	0.251025
Mccc2	8.12156e-06	-0.265444	0.44	0.615	0.252199
Bex1	8.26711e-06	0.274113	0.685	0.462	0.256719
Spock3	8.43505e-06	-0.379165	0.321	0.558	0.261934
Casz1	8.63819e-06	-0.320663	0.764	0.769	0.268242
Cd47	8.67176e-06	0.263992	0.966	0.865	0.269284
Jun	8.98629e-06	0.57047	0.95	0.846	0.279051
Scx	9.03214e-06	0.265486	0.744	0.481	0.280475
Ap2m1	9.22262e-06	0.270344	0.917	0.865	0.28639
Epcam	9.54284e-06	0.261754	0.996	1	0.296334
Map2	9.61457e-06	-0.260016	0.631	0.769	0.298561
Ndufv3	9.85247e-06	-0.274994	0.858	0.904	0.305949
Naaladl2	1.00834e-05	0.267598	0.785	0.538	0.313119
Ndufs7	1.01646e-05	-0.27282	0.839	0.904	0.315641
Ptprs	1.03222e-05	0.282341	0.761	0.519	0.320536
Lyz2	1.08774e-05	0.32196	0.358	0.058	0.337775
Cox5b	1.13444e-05	-0.314722	0.959	0.962	0.352277
Gstt1	1.14876e-05	-0.361186	0.833	0.904	0.356723
Klf13	1.15772e-05	-0.256099	0.625	0.75	0.359508
Mylk	1.17507e-05	-0.300542	0.225	0.423	0.364894
Ackr3	1.21064e-05	-0.394498	0.746	0.827	0.375941
Ccdc34	1.24083e-05	0.318875	0.819	0.692	0.385314
Pfn1	1.25742e-05	0.284862	0.962	0.923	0.390468
Lamb1	1.25794e-05	0.431068	0.977	0.865	0.390628
Amotl2	1.28443e-05	0.36342	0.866	0.769	0.398854
Vmp1	1.29293e-05	0.284871	0.93	0.827	0.401493
mt-Nd5	1.31258e-05	-0.303096	0.996	1	0.407597
Ctgf	1.34516e-05	0.321378	0.647	0.346	0.417712
Vps37b	1.43612e-05	0.293509	0.694	0.481	0.445958
Pepd	1.44368e-05	-0.277275	0.739	0.808	0.448305
Jag1	1.44999e-05	0.326892	0.821	0.577	0.450265
Dab2	1.45228e-05	-0.284605	0.752	0.846	0.450977
Atp7a	1.46239e-05	-0.365387	0.809	0.885	0.454115
Stat1	1.50458e-05	0.264865	0.668	0.442	0.467216
Arc	1.62764e-05	0.415312	0.557	0.231	0.505431
Cetn3	1.62957e-05	0.251173	0.865	0.731	0.506029
Sh3bgrl3	1.64825e-05	0.363467	0.977	0.942	0.511832
Ddit3	1.73038e-05	0.400155	0.738	0.5	0.537336
Eef1g	1.78901e-05	0.251014	0.947	0.923	0.555543
Gadd45b	1.86908e-05	0.539973	0.772	0.577	0.580405
Slc25a25	1.95156e-05	0.257061	0.655	0.385	0.606018
Top2a	1.96602e-05	0.476983	0.295	0.019	0.61051
Smim1	2.02767e-05	-0.291951	0.662	0.731	0.629652
Prss23	2.03955e-05	0.411979	0.959	0.923	0.633341
Arpc3	2.10955e-05	0.258516	0.943	0.846	0.65508
Lima1	2.10999e-05	0.263018	0.922	0.769	0.655215
Mgst1	2.16982e-05	0.283695	0.96	0.904	0.673793
Hnrnpf	2.26381e-05	0.264028	0.956	0.904	0.702981
S100a16	2.26973e-05	0.270129	0.909	0.904	0.70482
Kcnj10	2.27807e-05	-0.416848	0.597	0.75	0.70741
Ctsb	2.30364e-05	0.271519	0.953	0.904	0.715348
Uqcrc1	2.32389e-05	-0.304897	0.856	0.865	0.721636
Zmiz1	2.32679e-05	-0.291209	0.754	0.846	0.722539
Atxn2	2.38024e-05	-0.289359	0.796	0.885	0.739135
Gm26802	2.42726e-05	0.299976	0.483	0.173	0.753737
Mfhas1	2.61523e-05	-0.284886	0.726	0.808	0.812106
Gclc	2.6758e-05	-0.283416	0.805	0.865	0.830917
Col26a1	2.71191e-05	-0.30685	0.792	0.885	0.842128
Col4a2	2.86547e-05	-0.281205	0.838	0.923	0.889814
Hnrnph3	2.86562e-05	-0.310018	0.761	0.827	0.889862
Cald1	2.87034e-05	0.471588	0.791	0.481	0.891328
Wsb1	3.00981e-05	0.287975	0.963	0.904	0.934637
Adcy6	3.13582e-05	-0.27143	0.731	0.769	0.973765
Ndufv2	3.15798e-05	-0.256516	0.872	0.923	0.980647
Srd5a1	3.16897e-05	0.401829	0.41	0.154	0.984061
Etfa	3.19554e-05	-0.265106	0.815	0.885	0.992312
Scube3	3.22512e-05	0.342313	0.779	0.635	1
Ddit4	3.29776e-05	-0.353946	0.57	0.692	1
H2-Aa	3.41582e-05	0.328644	0.316	0.038	1
Dhrs3	3.45229e-05	-0.292496	0.708	0.788	1
Nop58	3.496e-05	0.290632	0.856	0.654	1
Pik3r1	3.67402e-05	-0.301326	0.722	0.769	1
Rbpms	3.69526e-05	0.307737	0.981	0.923	1
Pmepa1	3.83219e-05	0.444908	0.83	0.673	1
Cebpb	3.86262e-05	0.339758	0.739	0.596	1
Tuba1c	3.90284e-05	0.306589	0.866	0.827	1
Snx18	3.957e-05	0.26346	0.792	0.654	1
Il1b	4.03507e-05	0.323285	0.278	0.019	1
Eif1	4.08433e-05	0.288097	0.977	0.981	1
Phyh	4.31882e-05	-0.25751	0.795	0.846	1
Cers4	4.3794e-05	-0.327974	0.617	0.692	1
Pnrc1	4.52896e-05	0.364971	0.916	0.942	1
4932438A13Rik	4.76795e-05	-0.347425	0.886	0.885	1
Ranbp1	4.78852e-05	0.262022	0.84	0.75	1
Vcl	4.88219e-05	0.309657	0.845	0.712	1
Neat1	4.88491e-05	0.443129	0.99	0.962	1
Slit2	5.12844e-05	0.295313	0.858	0.654	1
Fam13a	5.79405e-05	-0.278885	0.332	0.538	1
Nfkbiz	6.50017e-05	0.48141	0.823	0.75	1
Ndufa4	6.91146e-05	-0.290534	0.966	0.981	1
Higd1a	6.98779e-05	-0.302662	0.845	0.923	1
Dync1h1	7.1669e-05	0.257209	0.95	0.865	1
Slc27a2	7.21002e-05	-0.363737	0.145	0.346	1
Cog7	7.39866e-05	-0.305776	0.806	0.865	1
Gm13652	7.69726e-05	-0.266204	0.496	0.673	1
Slc7a1	7.7534e-05	0.274323	0.865	0.692	1
Atp6v1g3	7.77067e-05	-0.789395	0.306	0.519	1
Wnt9b	7.79381e-05	-0.288962	0.412	0.615	1
Rnf152	7.87988e-05	-0.344604	0.264	0.481	1
Spns2	8.41286e-05	-0.261936	0.446	0.577	1
Ethe1	8.55216e-05	0.273764	0.736	0.577	1
Cd74	8.55412e-05	0.414669	0.464	0.173	1
Pik3c2a	8.60726e-05	-0.250147	0.882	0.923	1
Nabp1	9.52887e-05	0.309628	0.698	0.538	1
Rhou	9.7824e-05	0.268917	0.567	0.365	1
Csrp1	9.8563e-05	0.307441	0.872	0.712	1
Set	9.85718e-05	0.250121	0.95	0.904	1
Itga3	9.91817e-05	0.292826	0.869	0.692	1
Slc3a2	0.000100878	0.269804	0.842	0.731	1
Thbs1	0.000101196	-0.383101	0.675	0.769	1
Tmpo	0.000106195	0.286905	0.89	0.808	1
Col4a3bp	0.000113002	-0.266542	0.789	0.75	1
Scnn1g	0.000113035	-0.319849	0.9	0.981	1
Itpkc	0.000113421	0.291064	0.56	0.327	1
Atp2c1	0.000114546	-0.294271	0.799	0.808	1
Atp2b1	0.000115966	0.252779	0.937	0.846	1
Got2	0.000118932	-0.276926	0.848	0.865	1
BC004004	0.000122508	-0.252697	0.755	0.808	1
Ppm1k	0.000126023	-0.26364	0.544	0.692	1
Fam60a	0.0001291	0.257686	0.842	0.712	1
Prc1	0.000131025	0.283824	0.226	0	1
Limch1	0.000131156	0.250391	0.83	0.692	1
Ndst1	0.000136756	-0.254608	0.581	0.654	1
Zfhx3	0.000145388	-0.279232	0.786	0.808	1
Gem	0.00014621	0.307468	0.575	0.327	1
Pde1a	0.000148952	-0.30808	0.65	0.712	1
Aqp4	0.000151776	-0.686548	0.952	0.904	1
Ier2	0.000152051	0.463765	0.887	0.75	1
Atp5g1	0.000156788	-0.290453	0.936	0.981	1
Mpv17l	0.000161357	-0.322801	0.365	0.558	1
Slc25a23	0.000162543	-0.26175	0.527	0.615	1
Ccng1	0.000167288	0.261007	0.84	0.712	1
Tmem213	0.000170925	-0.334137	0.943	0.962	1
Ppm1l	0.000174209	-0.283644	0.544	0.654	1
Ran	0.000177075	0.309753	0.892	0.827	1
Ptges	0.000226686	-0.364075	0.473	0.673	1
Immt	0.000234246	-0.255629	0.897	0.846	1
Slc43a2	0.000240495	-0.353689	0.527	0.654	1
H3f3b	0.000248469	0.318435	0.99	1	1
Smad7	0.000280457	0.324095	0.882	0.846	1
Aldh1l1	0.00028453	-0.400077	0.272	0.462	1
Cox7a1	0.000318219	-0.29811	0.501	0.596	1
Dnajb9	0.000386315	0.299869	0.782	0.692	1
Fzd1	0.000417911	-0.268778	0.811	0.904	1
Irf1	0.000435469	0.40848	0.769	0.654	1
Dnajb1	0.000450527	0.468462	0.803	0.692	1
Atp6v0d2	0.000502002	-0.477521	0.258	0.442	1
Mki67	0.000564972	0.672433	0.321	0.096	1
Rap1gap	0.000571725	-0.250904	0.65	0.75	1
Bcl2	0.000578747	-0.279332	0.6	0.692	1
Tuba4a	0.000588476	-0.259336	0.712	0.788	1
Rnd3	0.000595197	0.271471	0.791	0.577	1
Fam234a	0.000667389	-0.260917	0.688	0.75	1
Oat	0.000774628	-0.25072	0.963	0.962	1
Mthfd1	0.000835097	-0.256198	0.615	0.673	1
Tmem158	0.000908407	0.354233	0.538	0.327	1
Frem2	0.000990653	0.257796	0.905	0.788	1
Kit	0.00106481	-0.402021	0.232	0.404	1
Muc20	0.00109113	-0.360077	0.882	0.769	1
Tob2	0.00109581	-0.277331	0.745	0.808	1
C1qb	0.00109864	0.253249	0.202	0.019	1
Sprr1a	0.00116136	0.596063	0.172	0	1
H2-Eb1	0.00120075	0.280341	0.298	0.096	1
Adgrf5	0.00125249	-0.626783	0.269	0.423	1
Hoxb6	0.00133768	-0.256441	0.869	0.827	1
Atp6v0a4	0.00145535	-0.328821	0.863	0.885	1
Cebpd	0.00146032	0.363817	0.638	0.481	1
Tspan18	0.0015401	-0.265249	0.376	0.538	1
Hes1	0.00160542	-0.388858	0.895	0.904	1
Id2	0.00166754	-0.310914	0.803	0.923	1
Hnrnpr	0.00176596	-0.378625	0.875	0.904	1
Phlda1	0.00182863	0.481096	0.808	0.673	1
mt-Nd6	0.00184146	-0.302415	0.885	0.942	1
Cpeb2	0.0019855	-0.26023	0.503	0.577	1
Gm20186	0.00213457	0.322104	0.534	0.385	1
Cd24a	0.00244207	-0.304472	0.964	1	1
Nedd9	0.0032853	-0.252097	0.615	0.673	1
Sprr2f	0.0038107	0.564886	0.141	0	1
Trak1	0.00459741	-0.264633	0.53	0.577	1
Btc	0.0050649	-0.312135	0.887	0.942	1
Pax2	0.00670051	-0.273651	0.853	0.846	1
Hspa1a	0.00726397	-0.375376	0.813	0.808	1
Npy6r	0.00791796	0.289964	0.781	0.654	1
Gdf15	0.00922538	0.500809	0.759	0.654	1
Tuba1b	0.00993275	0.268066	0.93	0.923	1
Serpinb6b	0.0106599	0.319268	0.625	0.5	1
Id1	0.0141291	0.331942	0.652	0.538	1
Phactr1	0.0159528	-0.270824	0.783	0.827	1
Klf2	0.0163483	0.269858	0.607	0.462	1
Acss1	0.0177252	-0.265921	0.499	0.538	1
Anln	0.0182583	0.257209	0.249	0.115	1
Ppp1r15a	0.018852	0.284579	0.793	0.712	1
Cenpf	0.0255535	0.523448	0.217	0.096	1
Irs2	0.0317345	0.265319	0.724	0.654	1
Fosb	0.0372429	0.368639	0.819	0.769	1
1500015O10Rik	0.0400377	0.257779	0.668	0.615	1
Hexb	0.0534696	-0.261601	0.712	0.673	1
Fzd7	0.0552171	-0.255804	0.244	0.327	1
Kcne1	0.0586141	-0.720083	0.462	0.481	1
H2afz	0.126147	0.345181	0.934	0.865	1
Mme	0.225221	-0.31394	0.474	0.462	1
Apoe	0.226282	0.314762	0.597	0.5	1
Hist1h1b	0.284263	0.325538	0.158	0.115	1
AY036118	0.300054	-0.365551	0.966	0.981	1
Gfod2	0.312334	-0.279123	0.396	0.404	1
Pam	0.32399	-0.57693	0.496	0.423	1
Akr1b3	0.872167	-0.442177	0.781	0.731	1
Serpinb9	0.97034	-0.260587	0.701	0.538	1
