# Supplementary material for: Single-Cell and CellChat Resolution Identifies Collecting Duct Cell Subsets and Their Communications with Adjacent Cells in PKD Kidneys
Source: Cells. 2022 Dec 22;12(1):45. doi: 10.3390/cells12010045 (PMC9818381; doi:10.3390/cells12010045)
Supplement: Supplementary file 1 [file cells-12-00045-s001.zip › Table S4.xlsx]

## Sheet: Fib_Table S4_Markers
	p_val	avg_logFC	pct.1	pct.2	p_val_adj
Rps2	4.11405e-35	-0.584979	0.957	0.99	1.27753e-30
mt-Atp8	1.79127e-25	0.737455	0.988	0.912	5.56244e-21
Pabpc1	3.21389e-16	0.421344	0.965	0.918	9.98011e-12
AC160336.1	2.49996e-14	0.850492	0.814	0.577	7.76311e-10
S100g	3.74943e-14	-0.251063	0.946	0.99	1.16431e-09
Xist	7.73048e-14	0.756476	0.717	0.392	2.40055e-09
S100a9	1.00617e-13	-1.08928	0.368	0.68	3.12444e-09
Dync1i2	6.68434e-13	0.399769	0.864	0.82	2.07569e-08
S100a8	8.49696e-13	-1.09168	0.271	0.593	2.63856e-08
Tsix	1.08305e-12	0.280517	0.31	0.046	3.36319e-08
Cbx3	7.02504e-12	0.354248	0.907	0.856	2.18148e-07
Nmt1	2.55451e-11	0.313037	0.69	0.454	7.93252e-07
Nsa2	5.38035e-11	0.341888	0.903	0.876	1.67076e-06
Uba52	2.08533e-10	-0.318802	0.822	0.912	6.47557e-06
Gm11808	2.1253e-10	-0.257899	0.678	0.84	6.5997e-06
Tmsb10	3.25543e-10	-0.432618	0.957	0.969	1.01091e-05
Dstn	6.48083e-10	0.365292	0.934	0.943	2.01249e-05
Eif2s2	8.6183e-10	0.251598	0.915	0.907	2.67624e-05
Slc38a2	8.6663e-10	0.395601	0.919	0.907	2.69115e-05
Gm42418	1.07733e-09	0.390748	1	1	3.34544e-05
Hbb-bs	5.59969e-09	-1.09368	0.349	0.629	0.000173887
Btg1	7.45981e-09	0.43188	0.888	0.809	0.00023165
Emp3	1.08889e-07	-0.265199	0.903	0.948	0.00338133
BC100530	1.41974e-07	-0.572955	0.101	0.294	0.00440871
Milr1	6.75453e-07	0.267863	0.57	0.397	0.0209748
Rsrc2	8.62837e-07	0.270355	0.899	0.814	0.0267937
Tbx18	1.7983e-06	-0.292613	0.26	0.459	0.0558427
Dbi	1.90963e-06	-0.315006	0.833	0.918	0.0592997
Hba-a1	2.59605e-06	-0.755384	0.151	0.345	0.0806152
Angptl7	3.69067e-06	-0.40893	0.101	0.263	0.114606
Gm5483	1.16422e-05	-0.41393	0.054	0.186	0.361524
Stfa1	4.53637e-05	-0.478173	0.143	0.314	1
Retnlg	0.000172395	-0.32294	0.07	0.186	1
mt-Nd2	0.00023353	0.286113	1	1	1
Smpd3	0.000394099	0.612428	0.473	0.356	1
Gm12216	0.00043761	0.448852	0.616	0.526	1
Clk1	0.000452573	0.253388	0.88	0.851	1
Lum	0.000624536	-0.363503	0.795	0.851	1
Ahnak	0.000652195	0.267444	0.934	0.923	1
mt-Nd4l	0.000744412	0.347444	0.992	0.979	1
Ar	0.000895299	0.345293	0.589	0.49	1
Lars2	0.00108268	0.435019	0.895	0.851	1
Hbb-bt	0.00114369	-0.469563	0.081	0.186	1
Tcf21	0.00180482	-0.27093	0.504	0.629	1
Cxcl1	0.00266318	0.420438	0.547	0.448	1
Stfa2	0.00290327	-0.270854	0.035	0.103	1
Tppp3	0.00362837	-0.273708	0.651	0.742	1
Exosc2	0.0045398	0.262916	0.256	0.149	1
Slpi	0.0053723	-0.559639	0.054	0.129	1
Eln	0.0055303	0.303581	0.915	0.918	1
Srgn	0.0062578	-0.268545	0.19	0.299	1
Nefm	0.0109158	0.331812	0.105	0.041	1
Cxcl12	0.0153616	-0.381379	0.593	0.639	1
Angptl1	0.0237481	0.312046	0.516	0.433	1
Slit2	0.0443383	0.267107	0.481	0.407	1
Col4a2	0.0792387	0.275249	0.872	0.871	1
Dlk1	0.0886293	0.256598	0.686	0.67	1
Mecom	0.0962833	0.253851	0.202	0.149	1
Hba-a2	0.0978216	-0.489256	0.209	0.284	1
Lpl	0.192318	0.265408	0.822	0.835	1
Igfbp6	0.196788	0.268932	0.667	0.655	1
Edn1	0.211945	0.293232	0.174	0.139	1
Kap	0.269071	0.264866	0.752	0.768	1
Acta2	0.386264	0.273726	0.248	0.222	1
Cxcl10	0.459384	0.266491	0.341	0.33	1
Ren1	0.755124	0.535739	0.101	0.093	1
Gfod2	0.809012	0.311195	0.109	0.119	1
Hes1	0.856197	0.301338	0.589	0.675	1
