# Supplementary material for: Single-Cell and CellChat Resolution Identifies Collecting Duct Cell Subsets and Their Communications with Adjacent Cells in PKD Kidneys
Source: Cells. 2022 Dec 22;12(1):45. doi: 10.3390/cells12010045 (PMC9818381; doi:10.3390/cells12010045)
Supplement: Supplementary file 1 [file cells-12-00045-s001.zip › Table S5.xlsx]

## Sheet: Table S5_Markers
	p_val	avg_logFC	pct.1	pct.2	p_val_adj
Rpl41	1.21098e-18	0.700715	0.996	0.933	3.76047e-14
Lgals1	4.42801e-15	0.912348	0.97	0.733	1.37503e-10
Rpl38	1.19551e-11	0.505026	0.953	0.84	3.71242e-07
Ckap4	1.42424e-11	0.750425	0.858	0.547	4.42269e-07
Gm10076	8.21296e-11	0.602266	0.845	0.52	2.55037e-06
Kap	1.8173e-10	-0.876211	0.875	0.987	5.64326e-06
Nav1	2.44149e-10	0.590812	0.647	0.213	7.58157e-06
AY036118	9.79401e-10	-0.666503	0.97	1	3.04134e-05
Rrbp1	1.49129e-09	0.510845	0.944	0.853	4.63091e-05
Anxa2	1.50312e-09	0.864819	0.841	0.613	4.66764e-05
S100a11	3.18427e-09	0.515874	0.935	0.733	9.88812e-05
Rpl37	4.52183e-09	0.445385	0.953	0.853	0.000140416
Vcan	5.41265e-09	0.855291	0.694	0.36	0.000168079
Lsp1	7.00839e-09	0.689462	0.703	0.307	0.000217632
Sec61g	7.09446e-09	0.564072	0.866	0.613	0.000220304
Vim	7.65638e-09	0.565346	0.927	0.787	0.000237754
Copb2	1.12976e-08	0.487506	0.806	0.493	0.000350823
Rgs5	1.24034e-08	-1.01712	0.112	0.4	0.000385164
Actg1	1.3042e-08	0.500567	0.987	0.947	0.000404992
Rps21	1.47495e-08	0.420177	0.961	0.867	0.000458015
Tubb6	1.66635e-08	0.588792	0.668	0.333	0.00051745
Loxl1	2.37986e-08	0.626286	0.853	0.587	0.000739016
Fkbp1a	2.46193e-08	0.470725	0.853	0.547	0.000764502
Gpx1	2.63099e-08	0.47267	0.841	0.547	0.000817
Rps29	3.14901e-08	0.36757	0.983	0.92	0.000977861
Manf	3.28767e-08	0.604576	0.78	0.56	0.00102092
Eef1g	3.47726e-08	0.462168	0.901	0.72	0.00107979
Ebf1	4.46283e-08	-0.781656	0.703	0.853	0.00138584
Tnfrsf11b	4.71518e-08	0.694017	0.44	0.08	0.00146421
Odc1	5.50246e-08	0.543677	0.642	0.28	0.00170868
Calr	6.03116e-08	0.498292	0.953	0.853	0.00187286
Lmna	6.57193e-08	0.406843	0.866	0.56	0.00204078
S100a10	9.13074e-08	0.507634	0.888	0.613	0.00283537
Rplp2	1.05161e-07	0.361912	0.97	0.92	0.00326555
Xist	1.2209e-07	0.537539	0.716	0.267	0.00379127
Rpl37a	1.3393e-07	0.403905	0.974	0.92	0.00415894
Rpsa	1.47607e-07	0.359416	0.978	0.88	0.00458365
Ptn	1.58513e-07	1.27534	0.603	0.267	0.00492231
Igf2r	1.65742e-07	0.364262	0.78	0.4	0.00514679
Wt1	2.19768e-07	0.633441	0.582	0.253	0.00682445
Ptms	2.57591e-07	0.344519	0.931	0.747	0.00799897
Rps26	2.94535e-07	0.346412	0.953	0.84	0.00914619
Nme1	4.16542e-07	0.502159	0.677	0.347	0.0129349
S100a6	4.72522e-07	0.741279	0.935	0.787	0.0146732
Fbln2	6.57972e-07	0.836001	0.733	0.4	0.020432
Gja1	6.81474e-07	0.570691	0.591	0.267	0.0211618
Dpt	7.72014e-07	0.649925	0.72	0.4	0.0239734
S100a1	8.40855e-07	0.492845	0.586	0.253	0.0261111
C3	9.31344e-07	1.07347	0.5	0.16	0.028921
Hdlbp	9.73677e-07	0.351911	0.892	0.76	0.0302356
S100g	9.92516e-07	-0.605168	0.789	0.893	0.0308206
Esr1	1.18221e-06	0.449447	0.517	0.173	0.0367111
Calm1	1.19394e-06	0.391721	0.948	0.8	0.0370754
Galnt16	1.22838e-06	0.374915	0.517	0.187	0.0381447
Eif5a	1.34312e-06	0.432761	0.858	0.653	0.0417079
Flnc	1.60544e-06	0.380751	0.457	0.147	0.0498536
Rps28	1.79486e-06	0.370472	0.948	0.787	0.0557357
Srm	1.83033e-06	0.385868	0.522	0.227	0.0568374
Fscn1	1.99696e-06	0.312091	0.522	0.187	0.0620116
Tmem176b	2.01448e-06	0.523727	0.573	0.24	0.0625557
Timp1	2.25673e-06	1.28024	0.405	0.12	0.0700783
Rpl23a	2.28894e-06	0.331473	0.944	0.84	0.0710786
Slco2b1	2.4115e-06	-0.284246	0.03	0.187	0.0748843
Rpl36	2.48815e-06	0.326029	0.957	0.853	0.0772646
Gabarap	2.57698e-06	0.3723	0.909	0.76	0.0800228
Rps17	2.74556e-06	0.329737	0.935	0.84	0.085258
Fkbp11	2.78302e-06	0.32873	0.56	0.2	0.0864212
Mbd3	2.92327e-06	0.29473	0.655	0.333	0.0907763
Lasp1	3.14686e-06	0.343043	0.647	0.333	0.0977196
Trib1	3.77945e-06	0.48759	0.401	0.107	0.117363
Hmgn1	3.83089e-06	0.367153	0.879	0.76	0.118961
Dpep1	4.08315e-06	-0.813347	0.388	0.573	0.126794
Col6a2	4.18616e-06	0.453881	0.875	0.667	0.129993
Heg1	4.34772e-06	0.677078	0.784	0.547	0.13501
Creb3l1	4.3556e-06	0.315793	0.677	0.36	0.135254
Trappc1	4.48282e-06	0.258393	0.491	0.173	0.139205
Hjurp	4.49978e-06	0.449339	0.582	0.293	0.139732
Sema3d	4.57457e-06	0.51405	0.543	0.24	0.142054
Ctps	4.83098e-06	0.288837	0.375	0.093	0.150016
Sulf2	4.93957e-06	0.356186	0.612	0.267	0.153389
Bag1	5.25818e-06	0.390341	0.759	0.493	0.163282
Pcdh7	5.30408e-06	0.386879	0.655	0.333	0.164708
Ugdh	5.56141e-06	0.723605	0.703	0.427	0.172698
Rplp1	5.95242e-06	0.337663	0.987	0.933	0.184841
Psmd7	6.43413e-06	0.266266	0.772	0.493	0.199799
Epas1	6.45598e-06	-0.90212	0.241	0.453	0.200477
Zyx	6.47188e-06	0.417686	0.767	0.48	0.200971
Tpm4	6.67066e-06	0.446236	0.845	0.573	0.207144
Hnrnpab	6.96848e-06	0.318999	0.797	0.56	0.216392
Lhfpl2	7.09983e-06	0.332403	0.556	0.267	0.220471
Foxp1	7.33501e-06	0.307618	0.677	0.333	0.227774
Cdon	7.68536e-06	0.454057	0.56	0.253	0.238654
Serf2	7.91572e-06	0.360136	0.931	0.853	0.245807
Ltbp2	8.02182e-06	0.470403	0.224	0	0.249101
Maff	8.47527e-06	0.349926	0.427	0.147	0.263183
Serpinh1	8.76532e-06	0.38732	0.94	0.84	0.272189
Crip1	9.18689e-06	0.684961	0.845	0.667	0.285281
Efemp1	9.26092e-06	0.380199	0.625	0.293	0.287579
Rtcb	9.30071e-06	0.294028	0.603	0.253	0.288815
Igf1	9.30374e-06	0.503575	0.75	0.413	0.288909
Has1	9.89968e-06	0.510292	0.345	0.08	0.307415
Clu	1.02198e-05	0.463531	0.362	0.093	0.317356
Hdgf	1.03568e-05	0.328501	0.72	0.48	0.321611
Ahnak	1.0627e-05	0.422684	0.935	0.827	0.329999
Itga8	1.07106e-05	-0.631621	0.116	0.32	0.332597
Rpl31	1.08072e-05	0.321086	0.914	0.8	0.335596
Pdia6	1.14922e-05	0.413986	0.901	0.747	0.356868
Pim1	1.15635e-05	0.604393	0.552	0.253	0.359083
Myl6	1.15782e-05	0.275222	0.97	0.893	0.359537
Tubb2b	1.16563e-05	0.31436	0.453	0.16	0.361962
Plec	1.17377e-05	0.344909	0.724	0.453	0.36449
Gm10073	1.19596e-05	0.342026	0.767	0.48	0.37138
P4hb	1.20591e-05	0.369952	0.909	0.72	0.374471
Nr2f2	1.20696e-05	-0.915682	0.694	0.72	0.374797
Txnrd1	1.21799e-05	0.310035	0.547	0.24	0.378224
Crybg3	1.29369e-05	0.268787	0.366	0.093	0.401728
2510009E07Rik	1.35606e-05	0.253648	0.461	0.16	0.421097
Bace1	1.37254e-05	0.262285	0.569	0.253	0.426213
Hspa5	1.39009e-05	0.390429	0.944	0.893	0.431664
Ildr2	1.42318e-05	0.627067	0.431	0.187	0.441941
Serp1	1.50651e-05	0.362538	0.711	0.48	0.467815
Rps6	1.59343e-05	0.344968	0.953	0.8	0.494808
Arhgdia	1.59466e-05	0.307315	0.819	0.573	0.495189
Cul7	1.6458e-05	0.266321	0.603	0.307	0.511071
Sra1	1.66088e-05	0.320179	0.681	0.387	0.515753
Ifi27	1.69614e-05	0.329438	0.728	0.493	0.526702
Abl2	1.7126e-05	0.283159	0.362	0.093	0.531815
Rspo1	1.71497e-05	0.491584	0.319	0.067	0.532548
Emp3	1.74181e-05	0.45965	0.858	0.653	0.540886
Rpl8	1.9084e-05	0.301611	0.978	0.88	0.592615
Tnxb	1.92342e-05	0.477879	0.802	0.48	0.59728
Rpl39	1.97672e-05	0.310401	0.961	0.853	0.613831
Itm2c	2.0591e-05	0.293205	0.78	0.467	0.639414
Tmed3	2.10182e-05	0.340565	0.866	0.587	0.652677
Lrrc59	2.13841e-05	0.323629	0.629	0.36	0.664041
Kras	2.15666e-05	0.296266	0.629	0.347	0.669708
Osr2	2.32662e-05	0.547443	0.379	0.12	0.722486
Enc1	2.34401e-05	0.30654	0.276	0.04	0.727885
Rps12	2.45031e-05	0.323329	0.974	0.867	0.760894
Dap	2.47594e-05	0.310378	0.677	0.387	0.768855
Cd44	2.51819e-05	0.615054	0.491	0.227	0.781974
Pln	2.53039e-05	-0.38439	0.017	0.133	0.785761
Dtymk	2.53907e-05	0.252133	0.578	0.24	0.788458
Anxa5	2.69427e-05	0.494597	0.884	0.72	0.836651
Hk2	2.75494e-05	0.519734	0.427	0.16	0.855492
Ranbp1	2.90906e-05	0.380133	0.694	0.493	0.90335
Actb	2.97122e-05	0.332706	0.987	0.947	0.922653
Cd55	2.98215e-05	0.420062	0.69	0.373	0.926046
Tmem160	3.0182e-05	0.258958	0.621	0.333	0.937242
Rergl	3.11818e-05	-0.388253	0.013	0.12	0.968287
Olfr558	3.1424e-05	-0.272135	0.022	0.147	0.975811
Rhou	3.18421e-05	0.304576	0.543	0.24	0.988794
Taf1d	3.37473e-05	0.293348	0.668	0.387	1
Pdlim4	3.38181e-05	0.273762	0.565	0.24	1
Myo1c	3.42628e-05	0.329563	0.526	0.253	1
Maged1	3.4576e-05	0.3448	0.862	0.667	1
Nov	3.4722e-05	0.57985	0.345	0.093	1
Rps8	3.59204e-05	0.281124	0.991	0.933	1
Npm1	3.6414e-05	0.363076	0.935	0.787	1
Copz2	3.77054e-05	0.308424	0.72	0.48	1
Rrm1	4.00341e-05	0.294739	0.392	0.133	1
Ehd2	4.04812e-05	0.300246	0.746	0.493	1
Adamtsl1	4.1649e-05	0.354956	0.737	0.44	1
Rap1b	4.24562e-05	0.300706	0.819	0.48	1
Tmsb10	4.30316e-05	0.353917	0.94	0.8	1
Rps20	4.30692e-05	0.283757	0.987	0.947	1
Spsb1	4.34873e-05	0.278906	0.474	0.187	1
Dpysl3	4.40866e-05	0.364133	0.746	0.493	1
Adgrd1	4.52564e-05	0.448923	0.517	0.253	1
Uqcrq	4.54748e-05	0.366699	0.802	0.587	1
Ssrp1	4.61375e-05	0.286133	0.625	0.36	1
Klf2	4.66689e-05	0.478659	0.836	0.627	1
Rpl36a	4.70384e-05	0.303712	0.957	0.88	1
Klf4	4.8174e-05	0.551829	0.871	0.707	1
Anxa1	4.95143e-05	0.260575	0.685	0.36	1
Tead1	4.97128e-05	0.269783	0.681	0.387	1
Ccnl1	5.12726e-05	0.453968	0.866	0.693	1
Malat1	5.25569e-05	-0.530239	1	1	1
Atad2	5.31187e-05	0.263897	0.384	0.12	1
Serpine2	5.35214e-05	-0.678218	0.237	0.453	1
Shisa5	5.87649e-05	0.279858	0.629	0.373	1
Tppp3	5.91343e-05	0.515841	0.638	0.4	1
Mmp23	6.21522e-05	0.312159	0.797	0.467	1
Tuba1b	6.21965e-05	0.455609	0.845	0.693	1
Prss23	6.27272e-05	0.564295	0.672	0.4	1
Myof	6.32212e-05	0.295369	0.5	0.253	1
Tubb4b	6.41422e-05	0.342455	0.789	0.573	1
Htra3	6.95173e-05	0.817457	0.797	0.48	1
Pnp	7.01618e-05	0.411017	0.694	0.427	1
Gucy1a1	7.09287e-05	-1.06516	0.267	0.44	1
Arl3	7.13009e-05	0.274128	0.612	0.32	1
Ar	7.25648e-05	0.65128	0.647	0.427	1
Hif1a	7.33209e-05	0.35193	0.668	0.413	1
Vat1	7.56052e-05	0.30734	0.651	0.36	1
Parva	7.71665e-05	0.260102	0.69	0.413	1
Steap3	7.91735e-05	0.286527	0.625	0.32	1
Txnip	7.98792e-05	-0.599118	0.69	0.733	1
Fam102b	8.07644e-05	0.29803	0.69	0.4	1
Fam111a	8.23596e-05	0.285214	0.31	0.08	1
Lgals3	8.27751e-05	0.427098	0.414	0.147	1
Dbn1	8.3206e-05	0.319026	0.642	0.333	1
Neat1	8.38546e-05	0.373019	0.866	0.653	1
Ufm1	8.61114e-05	0.251036	0.629	0.333	1
Tmem256	9.19733e-05	0.273695	0.741	0.507	1
P3h1	9.28819e-05	0.272219	0.591	0.32	1
Rpl28	9.37156e-05	0.281708	0.987	0.947	1
Ssr1	9.38504e-05	0.278451	0.72	0.453	1
Ppa1	9.49183e-05	0.340324	0.543	0.293	1
Smdt1	9.79797e-05	0.286309	0.823	0.627	1
Smarcb1	9.86476e-05	0.26923	0.578	0.293	1
Eif4g1	9.94709e-05	0.307652	0.845	0.613	1
Ssr4	0.000100637	0.32695	0.866	0.68	1
Tmem258	0.000101694	0.341008	0.711	0.44	1
Slc40a1	0.000102564	-0.73309	0.194	0.387	1
Gas7	0.000108543	0.354484	0.474	0.2	1
Zfpm2	0.000109988	0.277692	0.56	0.267	1
Smim7	0.000111698	0.266223	0.659	0.4	1
Pcp4l1	0.000113314	-0.617395	0.034	0.16	1
Ehd1	0.000114172	0.349072	0.647	0.4	1
Sar1a	0.000116223	0.272973	0.819	0.653	1
Capns1	0.000119083	0.282595	0.892	0.733	1
Arpc1b	0.000119562	0.359876	0.836	0.613	1
Surf4	0.000123974	0.297646	0.707	0.467	1
Fndc5	0.000129228	0.451598	0.276	0.067	1
Eln	0.000131449	0.576194	0.914	0.733	1
Sec31a	0.00013813	0.250931	0.763	0.493	1
Atf4	0.000139838	0.340396	0.81	0.587	1
Akr1b7	0.000140274	-0.568121	0.034	0.16	1
Thy1	0.000141237	0.513168	0.427	0.173	1
Gata6	0.000143284	0.316358	0.647	0.4	1
Rpl35	0.000147421	0.290218	0.931	0.747	1
Rps19	0.000148044	0.272821	0.974	0.867	1
Ran	0.000150461	0.381062	0.772	0.56	1
Plat	0.000157943	0.428055	0.638	0.36	1
Uqcr11	0.000158372	0.28333	0.858	0.653	1
Col5a2	0.000158817	0.331043	0.909	0.733	1
Nsa2	0.000168799	0.263094	0.802	0.547	1
Psmd6	0.000186401	0.251881	0.685	0.373	1
Ptgs1	0.000187974	0.362187	0.388	0.16	1
Calb1	0.000192047	-0.485999	0.155	0.333	1
Wnt4	0.000197217	0.388858	0.25	0.053	1
Ly6e	0.000198193	0.332411	0.625	0.4	1
Ap2m1	0.000201946	0.303427	0.711	0.44	1
Igfbp7	0.000202661	-0.660456	0.97	0.907	1
Ren1	0.000215944	-2.05678	0.06	0.2	1
Rps13	0.000216681	0.266449	0.961	0.867	1
Itga4	0.000221761	-0.402695	0.073	0.227	1
Tapbp	0.00022235	0.29954	0.612	0.333	1
Dlk1	0.000232527	0.270557	0.556	0.267	1
Uqcc2	0.000233976	0.299927	0.69	0.413	1
Eef1b2	0.000235136	0.309355	0.922	0.813	1
Cmah	0.000259023	0.357037	0.345	0.133	1
Ifrd1	0.000264626	0.313521	0.716	0.427	1
Ptx3	0.00026937	0.350679	0.228	0.04	1
Sec61b	0.000271715	0.375438	0.853	0.733	1
Clcn5	0.000286302	0.304217	0.534	0.293	1
Fbl	0.000287642	0.260224	0.569	0.307	1
Lrrc32	0.00029301	0.273828	0.397	0.16	1
Plod2	0.000293165	0.313005	0.672	0.427	1
Mfap4	0.00029743	0.418942	0.655	0.427	1
Eif3i	0.000298799	0.262527	0.741	0.52	1
Ybx1	0.000299169	0.282419	0.931	0.827	1
Ccdc80	0.000301147	0.416153	0.892	0.787	1
Tmsb4x	0.000301731	0.300512	0.978	0.933	1
Fxyd5	0.00030201	0.325867	0.427	0.2	1
Ndufa3	0.000306762	0.276026	0.759	0.52	1
Tnfrsf12a	0.000310157	0.282501	0.427	0.2	1
Ccl7	0.000312909	0.687297	0.259	0.067	1
Col12a1	0.000322947	0.507163	0.526	0.28	1
Dnajb1	0.000324326	0.455055	0.672	0.427	1
Krt18	0.000330328	0.343412	0.254	0.067	1
Nfkb1	0.000333629	0.268566	0.556	0.28	1
Ext1	0.000339622	0.255483	0.685	0.427	1
Tnfaip1	0.000353179	0.265988	0.552	0.307	1
Rpl14	0.000357647	0.255152	0.957	0.84	1
Stat3	0.000371009	0.264144	0.763	0.467	1
Ptp4a2	0.000373195	0.294042	0.875	0.667	1
Gucy1b1	0.000380394	-0.4604	0.099	0.253	1
Postn	0.000381886	0.364243	0.759	0.48	1
Reep5	0.000384077	0.261514	0.776	0.573	1
Lars2	0.000386901	-0.42204	0.961	0.92	1
Rplp0	0.000394668	0.262987	0.966	0.907	1
Pdzrn3	0.000399049	0.268877	0.392	0.16	1
Cox6a1	0.000418688	0.255073	0.836	0.667	1
P3h4	0.000448192	0.257522	0.556	0.307	1
Unc13b	0.000455928	-0.262634	0.043	0.16	1
Inmt	0.000480052	-0.354649	0.034	0.147	1
Tmod2	0.000489284	0.259802	0.461	0.213	1
Myh10	0.000501843	0.278146	0.75	0.48	1
Ostc	0.000512747	0.297004	0.78	0.64	1
Mcam	0.000531243	-0.264812	0.086	0.24	1
Gpx7	0.00054069	0.325855	0.724	0.44	1
Ccl2	0.000565293	1.21305	0.207	0.04	1
Rhoj	0.000569093	0.27736	0.772	0.547	1
Psmd1	0.000575638	0.250656	0.599	0.36	1
Flrt2	0.000593882	0.376409	0.573	0.36	1
Rsrp1	0.000604078	-0.456047	0.897	0.867	1
Pck1	0.000606021	-0.664371	0.306	0.467	1
Slit2	0.000639504	0.466384	0.496	0.253	1
Naa50	0.000644219	0.25398	0.595	0.333	1
Tnfaip6	0.00065078	0.560472	0.418	0.2	1
Fign	0.000661568	-0.625038	0.194	0.347	1
Ppp1r14b	0.000677957	0.350601	0.789	0.547	1
G0s2	0.000686668	-0.646882	0.267	0.427	1
Ptgis	0.000705697	0.45153	0.664	0.467	1
Flnb	0.000725118	0.276476	0.53	0.307	1
mt-Cytb	0.000726007	-0.326739	1	1	1
Anxa3	0.000729906	0.369501	0.573	0.36	1
Cpm	0.000751294	-0.780863	0.047	0.16	1
Tubb5	0.000773768	0.489996	0.819	0.733	1
Dusp1	0.00079482	0.427577	0.866	0.667	1
Sulf1	0.000859146	0.422626	0.608	0.36	1
Lig1	0.000887462	0.266493	0.289	0.093	1
Ndufa4l2	0.000908767	-0.272774	0.112	0.267	1
Aebp1	0.000936125	0.510836	0.866	0.72	1
Fbn1	0.000938292	0.656668	0.897	0.787	1
Osr1	0.000948093	0.271848	0.539	0.28	1
Atf3	0.000985056	0.465707	0.75	0.547	1
Spon2	0.00100934	0.333425	0.517	0.293	1
Hsp90b1	0.00102329	0.298652	0.927	0.88	1
Gas1	0.00103311	0.42319	0.806	0.573	1
Fkbp10	0.00105258	0.266717	0.707	0.48	1
Robo2	0.00107964	-0.739341	0.078	0.2	1
Vgll3	0.00108067	0.36528	0.31	0.12	1
Klhdc8b	0.00111008	-0.385183	0.28	0.427	1
Creb5	0.00112431	0.327584	0.56	0.333	1
Tubb2a	0.00114704	0.253169	0.668	0.413	1
Golim4	0.00120854	0.288369	0.802	0.587	1
Lox	0.00125514	0.881248	0.776	0.587	1
Hopx	0.0012753	-0.26612	0.082	0.213	1
Cyb5r3	0.00128863	0.253604	0.685	0.48	1
Mfap5	0.00131206	0.415248	0.793	0.507	1
Igfbp6	0.00133295	0.252108	0.677	0.373	1
Ntrk3	0.0013353	-0.342884	0.203	0.36	1
S100a13	0.00137853	0.258067	0.72	0.52	1
2022-09-04	0.00141792	-0.446863	0.078	0.2	1
Cxcl10	0.00143887	0.528404	0.28	0.093	1
Msn	0.00144806	0.293162	0.685	0.493	1
Slc34a1	0.00145366	-0.790235	0.586	0.667	1
Rasgrp2	0.00145655	-0.603954	0.22	0.36	1
Ssr2	0.00151975	0.264097	0.81	0.68	1
Pde3a	0.00152486	-0.618329	0.517	0.587	1
Txn1	0.00152675	0.288273	0.871	0.707	1
Cxcl1	0.00160121	0.427649	0.422	0.2	1
Runx1	0.00162941	0.256079	0.237	0.067	1
Cd248	0.00163427	0.362736	0.81	0.587	1
Msln	0.0016635	0.633926	0.121	0	1
Ube2c	0.0016635	0.352236	0.121	0	1
Vstm4	0.00168619	-0.422812	0.25	0.387	1
Bsg	0.00168787	0.296788	0.888	0.76	1
Myo1b	0.00169203	-0.478521	0.134	0.267	1
Rcn1	0.00172693	0.251844	0.793	0.573	1
Birc5	0.00173364	0.272729	0.164	0.027	1
Myo10	0.00186919	-0.418843	0.233	0.373	1
Mki67	0.00188563	0.474159	0.185	0.04	1
Angpt1	0.0019409	-0.260807	0.078	0.2	1
Tgm2	0.00196018	0.363251	0.401	0.187	1
Ugp2	0.00203738	0.286483	0.685	0.453	1
Pclaf	0.00231716	0.319156	0.138	0.013	1
Canx	0.00245752	0.253578	0.888	0.733	1
Ptger3	0.00256779	0.315771	0.198	0.053	1
Rspo3	0.00258968	0.379004	0.207	0.053	1
Socs3	0.00259166	0.316389	0.694	0.467	1
Prkg2	0.00267714	-0.266047	0.039	0.133	1
Fabp3	0.00269478	-0.413561	0.155	0.293	1
mt-Atp6	0.00270436	-0.293071	1	1	1
Hagh	0.00274507	-0.383159	0.297	0.427	1
Calu	0.00276713	0.250787	0.884	0.72	1
Upk3b	0.00303552	0.915049	0.134	0.013	1
Klk1	0.00304787	-0.441597	0.487	0.573	1
Top2a	0.00304793	0.487753	0.177	0.04	1
Fxyd2	0.00306651	-0.477399	0.797	0.813	1
Angptl1	0.00313958	0.330945	0.47	0.253	1
Kcna5	0.00314065	-0.267889	0.026	0.107	1
Gpm6b	0.00318527	0.318373	0.513	0.307	1
Serpini1	0.0032135	-0.310828	0.047	0.147	1
Myl9	0.00335208	-0.499244	0.556	0.667	1
Lgals7	0.00336253	0.782158	0.172	0.04	1
Cbx6	0.00347678	0.251495	0.802	0.613	1
Ywhah	0.00351112	0.278176	0.698	0.507	1
Emp1	0.00352503	0.329755	0.685	0.533	1
Mt2	0.00355405	0.29602	0.431	0.213	1
Sdc4	0.00361895	0.347039	0.72	0.52	1
Fbn2	0.00376444	0.440138	0.56	0.387	1
Upk1b	0.00389828	0.391208	0.129	0.013	1
Dclk1	0.00398226	0.258863	0.659	0.427	1
Tspo	0.00428304	0.355833	0.634	0.48	1
Irf2bp2	0.00428909	-0.321609	0.556	0.653	1
Chd6	0.00448104	-0.50473	0.543	0.587	1
Csrp2	0.00449658	0.298308	0.836	0.653	1
Hoxa10	0.00455456	-0.488889	0.306	0.44	1
Slc9a3r1	0.00457178	0.398364	0.267	0.107	1
Aldh2	0.00457862	-0.280177	0.784	0.733	1
mt-Co3	0.00473679	-0.305176	1	1	1
Ifitm3	0.00474593	0.275035	0.901	0.773	1
Lrrn4	0.00518268	0.442712	0.125	0.013	1
Pdgfrb	0.00521438	-0.547895	0.431	0.533	1
Pfn1	0.00550615	0.253955	0.797	0.64	1
Slc12a1	0.0055824	-0.538978	0.138	0.253	1
Nrp1	0.00559251	-0.558126	0.578	0.627	1
Cenpf	0.00559388	0.346756	0.147	0.027	1
mt-Co2	0.00607686	-0.272454	1	1	1
Entpd2	0.00621373	-0.419684	0.384	0.48	1
Scara3	0.00626664	0.254507	0.517	0.32	1
Krt19	0.00639324	0.615694	0.181	0.053	1
Tnfaip2	0.00641489	0.336415	0.267	0.107	1
Cxadr	0.00648724	0.317896	0.181	0.053	1
Il6	0.00652297	0.278254	0.185	0.053	1
Nap1l1	0.006557	0.282936	0.793	0.667	1
Gapdh	0.00663249	0.255807	0.897	0.813	1
Calcrl	0.00666571	-0.316234	0.125	0.24	1
Uap1	0.00668326	0.374756	0.491	0.307	1
Myom1	0.00669679	-0.291417	0.06	0.16	1
Wwp2	0.0068327	-0.361465	0.22	0.333	1
Gm26632	0.00713242	-0.367818	0.155	0.28	1
Sncg	0.00726057	-0.468677	0.039	0.12	1
Npnt	0.00730691	0.326869	0.539	0.333	1
Stmn1	0.00795088	0.327537	0.466	0.28	1
Ralgapa2	0.00814005	-0.265366	0.108	0.213	1
Loxl2	0.00852708	0.318135	0.784	0.653	1
Cebpd	0.00855104	0.318119	0.776	0.56	1
Itpr1	0.00874083	-0.523071	0.466	0.52	1
Pkdcc	0.00880554	-0.33031	0.53	0.587	1
Hhip	0.00892734	-0.265244	0.039	0.12	1
Emid1	0.00911751	-0.363711	0.129	0.24	1
Tcim	0.00933094	-0.337519	0.086	0.187	1
Fndc1	0.00945635	0.262313	0.668	0.44	1
Ets1	0.00968866	-0.526783	0.172	0.28	1
Ckb	0.00984992	0.432564	0.694	0.533	1
Sorbs1	0.0102043	-0.469663	0.28	0.387	1
Tuba1a	0.0109524	0.261687	0.866	0.773	1
Myrf	0.011025	0.287726	0.168	0.053	1
Adm	0.0112889	0.251642	0.44	0.267	1
Col6a1	0.0113461	0.270628	0.909	0.693	1
2010111I01Rik	0.0114555	-0.302044	0.276	0.4	1
Prex2	0.0114946	-0.288755	0.091	0.187	1
Tinagl1	0.0117049	-0.480665	0.108	0.213	1
Pdgfra	0.0117209	-0.381243	0.625	0.627	1
Napsa	0.0120514	-0.428722	0.19	0.293	1
Itga1	0.0121339	-0.632165	0.401	0.48	1
Col26a1	0.0121864	-0.346036	0.073	0.16	1
Podxl	0.0126379	0.279425	0.172	0.053	1
Fxyd3	0.0128564	0.291985	0.103	0.013	1
Robo1	0.0130801	-0.3418	0.103	0.2	1
Pdpn	0.0131402	0.294696	0.526	0.373	1
Csf1	0.0136783	0.294664	0.569	0.4	1
Matn2	0.0137047	0.270026	0.685	0.533	1
Ldb3	0.0139557	-0.25536	0.069	0.16	1
Pkhd1l1	0.0141663	0.260534	0.103	0.013	1
Iigp1	0.0143138	0.258917	0.198	0.08	1
Carmn	0.0152786	-0.396636	0.147	0.253	1
Emilin2	0.015735	0.270033	0.405	0.253	1
Son	0.0166273	-0.335449	0.922	0.907	1
Tmem204	0.0169186	-0.366382	0.103	0.2	1
Hoxc10	0.0169559	-0.276789	0.259	0.36	1
Shroom3	0.0171797	-0.255667	0.073	0.16	1
Uchl1	0.0172289	0.291459	0.289	0.16	1
Tiparp	0.0173695	0.267955	0.582	0.4	1
Selenop	0.0173725	-0.360895	0.797	0.72	1
Gng11	0.0178824	-0.369481	0.444	0.52	1
Lifr	0.0186155	-0.328269	0.371	0.453	1
Gpc3	0.0187142	-0.508518	0.793	0.693	1
Smpd3	0.0189053	0.277504	0.384	0.227	1
Zfp36l1	0.018961	0.275359	0.914	0.76	1
Frem1	0.0191726	-0.27406	0.095	0.187	1
Scp2	0.0193485	-0.414917	0.655	0.64	1
Cpe	0.0194106	-0.420121	0.401	0.493	1
Maml3	0.0194289	-0.50275	0.228	0.32	1
Abca1	0.0195642	-0.364307	0.461	0.507	1
Mgp	0.0196708	-0.634121	0.621	0.68	1
Gm13889	0.0199589	-0.468766	0.134	0.24	1
Hspb1	0.0200501	0.292575	0.487	0.333	1
Fry	0.0206085	-0.346577	0.172	0.28	1
Ace2	0.0208593	-0.258872	0.039	0.107	1
Cfh	0.0211618	-0.963702	0.543	0.613	1
Krt7	0.0212018	0.384693	0.267	0.147	1
Cav1	0.021894	0.716595	0.289	0.16	1
Apoe	0.0219004	0.265792	0.797	0.64	1
Fgf1	0.0226823	0.272954	0.203	0.093	1
Daam2	0.0231787	-0.333358	0.194	0.293	1
Gpm6a	0.023412	0.351249	0.112	0.027	1
Mylk	0.0237008	-0.770263	0.496	0.507	1
Fos	0.0237883	0.268801	0.901	0.773	1
4930523C07Rik	0.0241311	-0.404321	0.332	0.413	1
Rai14	0.0247231	-0.304461	0.293	0.387	1
Zfp36	0.0257343	0.292877	0.763	0.6	1
Nrp2	0.0268609	-0.283814	0.194	0.293	1
Atp1a2	0.0272286	-0.329571	0.509	0.6	1
Gpc6	0.0284426	-0.269094	0.543	0.64	1
Enah	0.0286274	-0.269735	0.517	0.307	1
Hsd11b2	0.0288402	0.264609	0.332	0.2	1
Tcn2	0.0290787	-0.447166	0.522	0.547	1
Ddx3y	0.0297706	-0.285465	0.246	0.36	1
Fstl1	0.0314273	0.349335	0.94	0.853	1
Ldb2	0.031581	-0.443943	0.259	0.347	1
Des	0.0319934	0.309451	0.276	0.147	1
Lamb2	0.0341082	-0.303438	0.763	0.747	1
Ripor2	0.0347433	-0.296019	0.043	0.107	1
Stard8	0.0348194	-0.251911	0.116	0.2	1
Mafb	0.0351856	-0.315699	0.233	0.333	1
Ptprk	0.0353381	-0.281372	0.237	0.333	1
Dkk2	0.0370257	-0.396844	0.241	0.333	1
Ctsf	0.0372547	-0.293456	0.375	0.453	1
Igfbp2	0.0379582	0.409009	0.125	0.04	1
Ackr3	0.0390384	0.255316	0.457	0.307	1
Aaed1	0.0398158	-0.291539	0.453	0.48	1
Plxnd1	0.0408037	-0.283409	0.203	0.293	1
Slc6a6	0.0416933	-0.320034	0.444	0.48	1
Hoxd11	0.0432217	-0.324582	0.095	0.173	1
Pmepa1	0.0434676	0.325933	0.728	0.6	1
Ints6l	0.0440679	-0.383065	0.211	0.293	1
Hes1	0.0442177	-0.762873	0.44	0.493	1
C2	0.0466098	0.254096	0.328	0.2	1
Fmo1	0.0479224	-0.379825	0.414	0.453	1
Lmod1	0.0536437	-0.366427	0.099	0.173	1
Ier3	0.0537659	0.337707	0.582	0.453	1
Nxf1	0.0539338	-0.315771	0.634	0.627	1
Egflam	0.0540413	-0.296364	0.267	0.333	1
Rnf167	0.0545809	-0.320745	0.328	0.4	1
Insr	0.0548031	-0.328994	0.332	0.387	1
Rem1	0.05585	-0.274155	0.112	0.187	1
Hp1bp3	0.0563892	-0.250367	0.746	0.64	1
Arhgap29	0.0564518	0.272725	0.578	0.467	1
Fbp1	0.0567098	-0.463219	0.293	0.373	1
Igfbp3	0.0590658	-0.495147	0.427	0.52	1
Myh11	0.0645874	-0.482519	0.168	0.253	1
Fn1	0.0649078	0.31867	0.862	0.813	1
Sorbs2	0.0651947	-0.340028	0.198	0.28	1
Prpf39	0.066395	-0.428352	0.332	0.387	1
Cdh6	0.0664375	-0.323063	0.112	0.187	1
Lbh	0.067018	-0.50574	0.466	0.493	1
Slfn5	0.0686564	-0.446079	0.491	0.547	1
Enpep	0.0687866	-0.352077	0.116	0.187	1
Nipbl	0.0710028	-0.324549	0.754	0.733	1
Rasd1	0.0713151	-0.373125	0.103	0.173	1
Notch3	0.0722715	-0.347201	0.177	0.253	1
Ankrd50	0.0725496	-0.295354	0.302	0.36	1
Trpc1	0.0776936	-0.271107	0.181	0.253	1
Ppp1r12a	0.0789679	-0.5928	0.728	0.693	1
Dapk2	0.0793365	-0.264971	0.073	0.133	1
Col4a1	0.0816507	-0.291657	0.884	0.853	1
Cxcl14	0.0819787	-0.869805	0.073	0.133	1
Gnptg	0.0825795	-0.26258	0.185	0.253	1
Gpsm1	0.083685	-0.310531	0.121	0.187	1
Tril	0.0838204	-0.387965	0.504	0.52	1
Peak1	0.0843011	-0.254621	0.478	0.493	1
Isyna1	0.0845289	-0.279299	0.25	0.333	1
Tcf21	0.0861495	-0.690151	0.349	0.373	1
2022-09-07	0.087221	-0.28879	0.862	0.813	1
Gstm5	0.0885437	-0.287998	0.573	0.56	1
Sox5	0.0899631	-0.288805	0.151	0.213	1
Pcdh18	0.0918147	-0.275644	0.371	0.427	1
Clec2d	0.0918654	-0.307239	0.319	0.373	1
Mustn1	0.0918836	-0.275503	0.306	0.4	1
Pdlim5	0.0939023	-0.364843	0.422	0.453	1
Cd9	0.10658	-0.358832	0.595	0.573	1
Ccnd1	0.108317	-0.32054	0.345	0.4	1
Tns1	0.109393	-0.253275	0.741	0.72	1
Rsbn1l	0.109759	-0.253983	0.409	0.44	1
F2r	0.110107	-0.343592	0.159	0.227	1
Ndrg1	0.1104	-0.363312	0.526	0.56	1
Nr3c1	0.110905	-0.284106	0.784	0.733	1
Apod	0.11143	-0.635715	0.134	0.2	1
Scarf2	0.113764	-0.273571	0.461	0.48	1
S1pr3	0.113805	-0.293835	0.151	0.213	1
Dock6	0.113919	-0.27368	0.172	0.227	1
Ssfa2	0.114854	-0.433296	0.22	0.28	1
Cdc42ep3	0.116852	-0.253043	0.237	0.307	1
Mecom	0.118207	-0.31433	0.125	0.187	1
Zfhx3	0.118964	-0.649719	0.552	0.547	1
Meis2	0.120109	-0.409164	0.772	0.747	1
Mbd1	0.12159	0.269898	0.384	0.267	1
Fermt2	0.123559	-0.302035	0.823	0.76	1
Eif4enif1	0.123886	-0.289179	0.366	0.213	1
Thbs1	0.124491	0.443812	0.582	0.507	1
Col8a1	0.126918	0.342063	0.164	0.093	1
Myoc	0.127237	-0.683902	0.091	0.147	1
Zim1	0.128768	-0.342995	0.259	0.333	1
Hnrnph1	0.130719	-0.284414	0.845	0.787	1
Rasl11a	0.13495	-0.328362	0.306	0.36	1
Sema5a	0.136303	-0.251085	0.582	0.56	1
Trp53inp1	0.142423	-0.250677	0.155	0.213	1
Hspa1a	0.147035	-0.406435	0.435	0.28	1
Pear1	0.147114	-0.395767	0.224	0.267	1
Nbeal1	0.151526	-0.261696	0.634	0.653	1
Actn1	0.155008	-0.329151	0.448	0.48	1
Cpne2	0.160723	-0.262956	0.142	0.2	1
Col4a2	0.160725	-0.438445	0.754	0.76	1
Map3k7cl	0.160804	-0.38172	0.147	0.2	1
Dse	0.169803	-0.261884	0.414	0.427	1
Etl4	0.174964	-0.421309	0.168	0.213	1
Rgs2	0.177097	-0.578359	0.185	0.24	1
Lepr	0.177851	-0.256221	0.065	0.107	1
Abca8a	0.180501	-0.519834	0.241	0.293	1
Fus	0.180809	-0.319218	0.918	0.88	1
Zeb2	0.182655	-0.595234	0.793	0.72	1
Lgalsl	0.183528	-0.254846	0.358	0.387	1
Mbnl2	0.187505	-0.250608	0.858	0.787	1
Slc37a4	0.188895	-0.261379	0.116	0.16	1
Peg3	0.191851	-0.416036	0.724	0.667	1
Tacc1	0.194301	-0.36155	0.655	0.56	1
Cst3	0.195779	-0.259741	0.909	0.84	1
Filip1	0.198062	-0.375715	0.233	0.28	1
Agtr1a	0.201383	-0.578272	0.328	0.347	1
Dmd	0.201911	-0.510779	0.293	0.32	1
Ube2v2	0.203022	-0.2568	0.517	0.48	1
Lrrc8d	0.203216	-0.289647	0.147	0.187	1
Atp1b2	0.20581	-0.25706	0.207	0.253	1
4833420G17Rik	0.208038	-0.261985	0.28	0.307	1
Nid1	0.208323	-0.335062	0.871	0.8	1
Sdha	0.213496	-0.257105	0.668	0.653	1
Dgkd	0.217623	-0.253744	0.228	0.267	1
Plcxd3	0.21884	-0.2684	0.069	0.107	1
Arhgap24	0.221434	-0.314635	0.207	0.253	1
Fhl2	0.22526	-0.490418	0.254	0.28	1
Camk1	0.240991	-0.251681	0.599	0.56	1
Lhfp	0.244407	-0.311748	0.612	0.627	1
Zfp503	0.24468	-0.281291	0.552	0.533	1
Mylip	0.251882	-0.347842	0.315	0.333	1
Ass1	0.253382	-0.421492	0.358	0.4	1
Nox4	0.254123	-0.319534	0.267	0.293	1
Gas6	0.254557	0.261993	0.47	0.36	1
Arhgef17	0.261308	-0.343319	0.315	0.32	1
Top2b	0.262523	-0.290688	0.681	0.613	1
Foxc1	0.263313	-0.366407	0.134	0.173	1
Sparcl1	0.274124	-0.535689	0.591	0.573	1
Id1	0.274345	-0.452173	0.375	0.387	1
Pdgfa	0.274672	-0.264387	0.366	0.253	1
Scyl2	0.275814	-0.276996	0.254	0.16	1
Ppp1r14a	0.278167	-0.268283	0.319	0.347	1
Slc25a3	0.278702	-0.251905	0.905	0.867	1
Slc7a2	0.280142	-0.265653	0.129	0.173	1
Col4a3	0.282648	-0.308953	0.134	0.173	1
Hoxa3	0.288446	-0.302756	0.181	0.213	1
Smad7	0.289499	-0.298728	0.466	0.44	1
Fmo2	0.290476	-0.658996	0.474	0.48	1
Dhx36	0.292527	-0.316198	0.616	0.56	1
Atf7ip	0.297399	-0.281239	0.453	0.427	1
Slco2a1	0.299004	-0.303353	0.159	0.2	1
Fchsd2	0.300221	-0.268039	0.276	0.187	1
Tm4sf1	0.308065	-0.316537	0.552	0.44	1
Cxcl12	0.320407	-0.725031	0.56	0.547	1
Aoc3	0.326283	-0.268654	0.375	0.4	1
Gm26771	0.326394	-0.325989	0.224	0.253	1
Hsd11b1	0.326975	-0.339668	0.091	0.12	1
Milr1	0.336371	-0.428892	0.172	0.2	1
Plscr2	0.345889	-0.333509	0.263	0.28	1
Cald1	0.348464	-0.289213	0.948	0.92	1
Mef2c	0.353483	-0.685481	0.405	0.4	1
Epb41l5	0.366394	-0.268273	0.164	0.2	1
Zcchc7	0.367625	-0.308758	0.578	0.52	1
Rab6b	0.368511	-0.258531	0.284	0.307	1
Tom1l2	0.368792	-0.328793	0.216	0.24	1
Pah	0.369837	-0.338578	0.203	0.227	1
Crtc3	0.370154	-0.270989	0.552	0.493	1
Zfp639	0.371378	-0.260522	0.358	0.347	1
Olfml3	0.371794	-0.405553	0.573	0.533	1
Itgb1	0.37628	-0.254563	0.909	0.88	1
Gns	0.385721	-0.263273	0.56	0.493	1
Ldlrad3	0.386977	-0.26629	0.172	0.2	1
Pth1r	0.39057	-0.360046	0.569	0.48	1
Cnot6l	0.402924	-0.291279	0.504	0.453	1
Celf1	0.403203	-0.281416	0.591	0.533	1
Plcl1	0.410642	-0.285924	0.259	0.187	1
Paip2b	0.413048	-0.290007	0.181	0.2	1
Spopl	0.414123	-0.382918	0.336	0.24	1
Fzd1	0.421076	-0.292359	0.466	0.427	1
Dlc1	0.421145	-0.310077	0.698	0.613	1
Cacna1c	0.424939	-0.250281	0.121	0.147	1
Scarb2	0.429526	-0.258673	0.578	0.507	1
Sbno1	0.448728	-0.337766	0.595	0.56	1
Slc38a2	0.44898	-0.25484	0.841	0.853	1
Caprin2	0.451251	-0.26315	0.19	0.213	1
Cyth3	0.466031	-0.416598	0.517	0.453	1
Gjc1	0.467953	-0.291816	0.418	0.387	1
Herc4	0.478984	-0.296579	0.19	0.213	1
C1qtnf2	0.496993	-0.303312	0.642	0.52	1
Pde4b	0.497021	-0.254119	0.125	0.147	1
Plekha6	0.505294	-0.35196	0.254	0.253	1
Hip1	0.515522	-0.445872	0.392	0.36	1
Specc1	0.518362	-0.284276	0.159	0.173	1
Arglu1	0.531577	-0.349508	0.772	0.653	1
Yap1	0.543208	-0.286871	0.405	0.413	1
Spp2	0.548208	-0.385652	0.547	0.48	1
Hoxc6	0.556976	-0.294076	0.371	0.347	1
Cspg4	0.568825	-0.374193	0.267	0.267	1
Fbln5	0.570125	-0.961637	0.746	0.613	1
Stk16	0.57138	-0.253314	0.392	0.373	1
Acsl1	0.575655	-0.295687	0.328	0.32	1
Timp3	0.576673	0.283423	0.707	0.64	1
Tnfaip8	0.578461	-0.315519	0.483	0.453	1
Taok1	0.584831	-0.25706	0.72	0.627	1
1810037I17Rik	0.588142	-0.280818	0.664	0.547	1
Kcnq1ot1	0.588632	-0.289254	0.819	0.747	1
Akap9	0.595428	-0.26394	0.741	0.613	1
Pid1	0.599577	-0.296179	0.517	0.427	1
Gm26802	0.599745	-0.369723	0.56	0.453	1
Thrb	0.601682	-0.255268	0.091	0.107	1
Dync2h1	0.604435	-0.250549	0.272	0.213	1
AW549877	0.607396	-0.264319	0.345	0.32	1
1500015O10Rik	0.612175	-0.352883	0.276	0.213	1
Cdh11	0.613812	-0.322254	0.694	0.587	1
Spry1	0.614405	-0.26484	0.254	0.253	1
Speg	0.621971	-0.290656	0.121	0.133	1
Pla2r1	0.622334	-0.262763	0.319	0.293	1
Wtip	0.635643	-0.324734	0.478	0.427	1
Kcnab1	0.636298	-0.299417	0.151	0.16	1
Macf1	0.646936	-0.307722	0.823	0.76	1
2022-09-11	0.647813	-0.364042	0.707	0.667	1
Zmym5	0.648713	-0.30338	0.5	0.427	1
G6pc	0.654425	-0.307434	0.138	0.147	1
Ints6	0.656117	-0.623349	0.478	0.413	1
Maf	0.666105	-0.303077	0.75	0.667	1
Cdkn1c	0.668928	-0.354872	0.75	0.613	1
Pip4k2a	0.671129	-0.263028	0.241	0.187	1
Rasal2	0.6761	-0.255688	0.263	0.253	1
Nr4a2	0.679034	-0.26631	0.259	0.213	1
Fam168a	0.690717	-0.255012	0.556	0.44	1
Rock1	0.694752	-0.334425	0.767	0.667	1
Adora2b	0.697738	-0.273838	0.332	0.333	1
Kdm7a	0.733067	-0.266681	0.366	0.333	1
Gdf15	0.736703	-0.252216	0.125	0.133	1
Plekhg2	0.737554	-0.32795	0.483	0.427	1
Fbxl18	0.748833	-0.307527	0.306	0.293	1
Gatm	0.749445	-0.335435	0.47	0.413	1
Khdrbs3	0.750967	-0.254403	0.237	0.227	1
Acta2	0.751497	-0.34736	0.319	0.307	1
Rida	0.753767	-0.335946	0.341	0.267	1
Mrvi1	0.755248	-0.289398	0.241	0.227	1
Pcx	0.758698	-0.282608	0.216	0.213	1
Emp2	0.763402	-0.310068	0.483	0.427	1
Ubap2l	0.794592	-0.319862	0.772	0.653	1
Dnajb4	0.801752	-0.335631	0.582	0.493	1
Hbb-bs	0.81339	1.94943	0.22	0.213	1
Slc17a5	0.851318	-0.32446	0.241	0.227	1
Tgfbi	0.857548	-0.293523	0.569	0.507	1
Blmh	0.862285	-0.278136	0.595	0.467	1
Csrp1	0.870779	-0.263922	0.603	0.493	1
Map3k20	0.880839	-0.305259	0.284	0.253	1
Luc7l	0.918751	-0.378654	0.47	0.36	1
Braf	0.927603	-0.274018	0.358	0.307	1
Sertad2	0.930372	-0.272568	0.435	0.387	1
Arhgef7	0.965984	-0.310026	0.328	0.28	1
Thsd4	0.968971	-0.381805	0.284	0.253	1
Colec12	0.972427	-0.302009	0.672	0.493	1
Bcr	0.981316	-0.294249	0.233	0.213	1
Crim1	0.983432	-0.265456	0.379	0.333	1
N6amt1	0.989644	-0.268797	0.379	0.333	1
Chchd10	0.99304	-0.364455	0.539	0.467	1
