# Supplementary material for: Single-Cell and CellChat Resolution Identifies Collecting Duct Cell Subsets and Their Communications with Adjacent Cells in PKD Kidneys
Source: Cells. 2022 Dec 22;12(1):45. doi: 10.3390/cells12010045 (PMC9818381; doi:10.3390/cells12010045)
Supplement: Supplementary file 1 [file cells-12-00045-s001.zip › Table S6.xlsx]

## Sheet: Table S6_Markers
	p_val	avg_logFC	pct.1	pct.2	p_val_adj
Kap	6.63692e-98	-2.55845	0.272	1	2.06096e-93
Aadat	8.9379e-77	-1.04541	0.017	0.549	2.77549e-72
Serpina6	4.23119e-76	-1.26954	0.015	0.543	1.31391e-71
Napsa	3.3098e-68	-1.20727	0.135	0.78	1.02779e-63
Hba-a1	2.41266e-67	-1.56285	0.266	0.915	7.49202e-63
Hba-a2	1.04423e-64	-1.50237	0.252	0.896	3.24266e-60
Hbb-bt	3.5621e-57	-1.26158	0.207	0.811	1.10614e-52
Hbb-bs	7.34274e-57	-1.39702	0.598	0.994	2.28014e-52
Col12a1	1.10238e-41	2.81439	0.753	0.183	3.42322e-37
S100a6	4.42347e-41	1.29835	0.951	0.683	1.37362e-36
Prlr	1.92603e-39	-0.904609	0.055	0.427	5.98089e-35
Ddx3y	2.91197e-35	-0.335258	0	0.226	9.04255e-31
Pcp4l1	3.50231e-31	-1.06741	0.022	0.287	1.08757e-26
Sparcl1	5.89568e-31	-1.4765	0.346	0.756	1.83079e-26
Timp1	8.46759e-31	1.66485	0.601	0.085	2.62944e-26
Rps20	3.71915e-30	0.750905	0.962	0.902	1.15491e-25
Mep1a	2.85144e-28	-0.45912	0.057	0.366	8.85459e-24
Pln	1.08217e-27	-0.794986	0.009	0.22	3.36046e-23
S100a11	2.1356e-27	0.843278	0.902	0.787	6.63167e-23
Spp1	8.14528e-27	1.50883	0.955	0.61	2.52935e-22
Fstl1	1.74947e-26	1.07334	0.886	0.787	5.43264e-22
Hopx	6.16027e-26	-0.753762	0.088	0.396	1.91295e-21
Tmsb10	8.46543e-26	0.952532	0.922	0.701	2.62877e-21
Rpl23	1.65252e-25	0.620974	0.96	0.921	5.13157e-21
Dgkb	2.40367e-25	-0.496287	0.022	0.25	7.46413e-21
Slc12a1	2.47502e-25	-0.68573	0.08	0.396	7.68569e-21
Thy1	5.19022e-25	0.757834	0.542	0.079	1.61172e-20
Fbln2	8.68873e-25	1.74378	0.61	0.189	2.69811e-20
P2rx1	1.49941e-24	-0.574132	0.02	0.238	4.65613e-20
Rgs5	1.96333e-24	-1.4861	0.255	0.616	6.09672e-20
Col5a2	3.28568e-24	1.03167	0.817	0.585	1.0203e-19
Kcna5	4.66246e-24	-0.336302	0.008	0.189	1.44783e-19
Rplp0	4.74229e-24	0.675574	0.943	0.909	1.47262e-19
Rps12	4.95425e-24	0.633308	0.955	0.915	1.53844e-19
Susd5	5.30857e-24	-0.535607	0.009	0.195	1.64847e-19
Carmn	6.95109e-24	-0.854863	0.154	0.482	2.15852e-19
Rpl39	1.16769e-23	0.643837	0.949	0.909	3.62604e-19
Rps23	1.19602e-23	0.585842	0.94	0.896	3.71399e-19
Myof	1.94259e-23	0.693137	0.644	0.201	6.03233e-19
Sulf1	3.10611e-23	1.0284	0.625	0.213	9.64539e-19
Olfr558	3.97996e-23	-0.574577	0.015	0.213	1.2359e-18
Fxyd2	8.98791e-23	-0.671907	0.555	0.866	2.79102e-18
mt-Nd2	1.23353e-22	-0.490022	0.982	1	3.83049e-18
Rpl28	2.04164e-22	0.534996	0.957	0.909	6.33991e-18
Rpl12	2.85627e-22	0.603493	0.929	0.89	8.86958e-18
Malat1	3.07556e-22	-0.664176	1	1	9.55053e-18
Rergl	4.88519e-22	-0.469148	0.009	0.183	1.517e-17
Tmsb4x	5.2397e-22	0.788032	0.994	0.927	1.62708e-17
Fndc1	8.19146e-22	1.04765	0.628	0.226	2.54369e-17
Kcnk3	1.00977e-21	-0.434871	0.018	0.213	3.13564e-17
Tpt1	1.68258e-21	0.544697	0.989	0.97	5.22493e-17
Runx1	2.90616e-21	0.512479	0.442	0.03	9.0245e-17
Rpl22	4.66966e-21	0.558103	0.896	0.829	1.45007e-16
Ccdc80	4.9396e-21	1.03654	0.785	0.555	1.53389e-16
Atp1b2	6.22656e-21	-0.511369	0.134	0.439	1.93353e-16
Son	8.20357e-21	-0.57992	0.8	0.951	2.54745e-16
Umod	8.57575e-21	-0.36888	0.157	0.476	2.66303e-16
Rgs7bp	1.23062e-20	-0.60211	0.058	0.305	3.82146e-16
Dapk2	1.3333e-20	-0.489117	0.038	0.256	4.14028e-16
Daam2	1.4191e-20	-0.714916	0.157	0.463	4.40672e-16
Pi15	1.47762e-20	-0.624516	0.209	0.53	4.58844e-16
Rpl37a	2.44855e-20	0.52866	0.951	0.927	7.60348e-16
Eef1a1	2.45655e-20	0.492757	0.989	0.988	7.62833e-16
Rpl27a	2.69202e-20	0.501887	0.943	0.896	8.35952e-16
Rpl17	3.00427e-20	0.539416	0.912	0.902	9.32916e-16
Rps3a1	3.10961e-20	0.568231	0.939	0.866	9.65626e-16
Tnfaip2	4.22487e-20	0.665738	0.47	0.067	1.31195e-15
Lgals3	7.40824e-20	0.750479	0.502	0.098	2.30048e-15
Vim	7.49669e-20	0.760637	0.906	0.744	2.32795e-15
Rpl37	8.17498e-20	0.509211	0.943	0.915	2.53858e-15
Fn1	8.61958e-20	0.943037	0.848	0.659	2.67664e-15
Cdh6	8.7234e-20	-0.523658	0.043	0.262	2.70888e-15
Akr1b7	9.60566e-20	-0.845731	0.015	0.189	2.98284e-15
Ntf3	1.39314e-19	-0.255371	0.026	0.22	4.32612e-15
Rps18	1.6234e-19	0.563464	0.926	0.896	5.04115e-15
Cpe	2.67557e-19	-0.708082	0.237	0.555	8.30846e-15
Mfap5	3.26699e-19	0.86291	0.743	0.287	1.0145e-14
Emid1	3.53415e-19	-0.51852	0.077	0.329	1.09746e-14
Ldb3	3.66927e-19	-0.535751	0.031	0.226	1.13942e-14
4631405J19Rik	3.8935e-19	-0.354834	0.002	0.128	1.20905e-14
Eif4a2	7.70776e-19	-0.50664	0.654	0.86	2.39349e-14
Postn	7.73251e-19	0.868056	0.642	0.232	2.40117e-14
Rpl24	8.55757e-19	0.526402	0.912	0.872	2.65738e-14
mt-Nd3	9.55915e-19	-0.477457	0.916	1	2.9684e-14
Emp1	9.92732e-19	0.875727	0.676	0.36	3.08273e-14
Lrp2	1.07171e-18	-0.543929	0.157	0.457	3.32799e-14
Nkx3-1	1.25281e-18	-0.351803	0.008	0.152	3.89035e-14
Nrip2	1.51033e-18	-0.486642	0.023	0.201	4.69002e-14
Rps11	2.02481e-18	0.486785	0.92	0.896	6.28763e-14
Lgals1	2.55493e-18	0.844231	0.899	0.787	7.93382e-14
Ttc36	5.15584e-18	-0.339788	0.12	0.402	1.60104e-13
Tpm4	5.78561e-18	0.831252	0.828	0.622	1.7966e-13
Ppp1r14a	6.19322e-18	-0.72709	0.224	0.524	1.92318e-13
Thbs1	8.11885e-18	1.21022	0.659	0.348	2.52115e-13
Rpl10a	9.80309e-18	0.55526	0.902	0.86	3.04415e-13
Myl9	1.16069e-17	-1.35861	0.525	0.762	3.60429e-13
Rpl36a	1.4546e-17	0.543182	0.889	0.848	4.51696e-13
Rps15a	1.56953e-17	0.522457	0.919	0.909	4.87387e-13
Rplp1	1.70044e-17	0.563803	0.962	0.921	5.28037e-13
Itga7	1.82071e-17	-0.331914	0.028	0.207	5.65384e-13
Rpl11	2.43661e-17	0.486471	0.914	0.89	7.56642e-13
Col8a1	2.87742e-17	1.98104	0.487	0.14	8.93526e-13
Ltbp2	4.21926e-17	0.990758	0.346	0.012	1.31021e-12
Wnt2	4.35687e-17	0.596326	0.379	0.037	1.35294e-12
Pygm	4.50024e-17	-0.283584	0.092	0.329	1.39746e-12
Col1a1	5.06586e-17	0.377	0.934	0.72	1.5731e-12
Hrc	5.58775e-17	-0.255582	0.014	0.165	1.73516e-12
Epas1	8.44503e-17	-1.02732	0.31	0.567	2.62244e-12
Grip2	9.98226e-17	-0.353898	0.017	0.171	3.09979e-12
Anxa1	1.1796e-16	0.677149	0.684	0.354	3.66302e-12
Fbn1	1.42766e-16	1.12441	0.81	0.689	4.43331e-12
Pdpn	1.46604e-16	0.595651	0.488	0.122	4.55248e-12
Rps9	1.50582e-16	0.522093	0.92	0.866	4.67604e-12
Myom1	1.51226e-16	-0.499043	0.04	0.232	4.69601e-12
Sncg	1.91856e-16	-0.750994	0.031	0.207	5.9577e-12
Mef2c	2.25843e-16	-1.17366	0.313	0.555	7.0131e-12
Srgn	2.66463e-16	0.850497	0.458	0.104	8.27449e-12
Tinagl1	2.73752e-16	-0.91763	0.143	0.396	8.50081e-12
Bgn	3.64261e-16	0.672605	0.905	0.835	1.13114e-11
Eef1b2	4.15063e-16	0.622636	0.831	0.768	1.2889e-11
Smim5	5.64691e-16	-0.25934	0.026	0.189	1.75353e-11
Ednrb	5.69817e-16	-0.363062	0.04	0.232	1.76945e-11
Itga8	6.26322e-16	-0.817823	0.21	0.488	1.94492e-11
Rpl19	6.38855e-16	0.412168	0.937	0.927	1.98384e-11
Ahnak2	6.44689e-16	0.556361	0.515	0.159	2.00195e-11
Rps19	7.65594e-16	0.530677	0.919	0.866	2.3774e-11
Arpc1b	8.69004e-16	0.602819	0.774	0.616	2.69852e-11
Mecom	9.13267e-16	-0.543837	0.124	0.366	2.83597e-11
Rpl38	9.65808e-16	0.407429	0.94	0.921	2.99912e-11
Hao2	1.03039e-15	-0.333294	0.051	0.25	3.19968e-11
Ncam1	1.03854e-15	0.785828	0.467	0.122	3.22496e-11
Rack1	1.07401e-15	0.506451	0.885	0.835	3.33512e-11
Piezo2	1.2759e-15	0.753643	0.444	0.11	3.96206e-11
Rpl34	1.29138e-15	0.510712	0.906	0.902	4.01012e-11
Rasgrp2	1.29352e-15	-0.637657	0.255	0.512	4.01678e-11
Lox	1.30103e-15	1.05313	0.748	0.561	4.04007e-11
Sh3bgrl3	1.39424e-15	0.645108	0.702	0.402	4.32952e-11
Chpt1	1.76962e-15	-0.491521	0.496	0.707	5.4952e-11
Rps13	1.97618e-15	0.532274	0.9	0.841	6.13665e-11
Rbpms	3.18372e-15	-0.729442	0.634	0.787	9.88641e-11
Rbm24	3.22964e-15	-0.275893	0.02	0.171	1.0029e-10
Gas6	3.24717e-15	0.944857	0.67	0.372	1.00834e-10
Mdh1	3.60839e-15	-0.535534	0.601	0.774	1.12051e-10
Rps26	3.97879e-15	0.528411	0.892	0.835	1.23553e-10
Aplp2	4.26671e-15	-0.559978	0.7	0.835	1.32494e-10
Rplp2	4.37057e-15	0.422262	0.922	0.909	1.35719e-10
Pi16	4.43591e-15	0.774928	0.53	0.152	1.37748e-10
Slc38a11	4.84508e-15	-0.365438	0.018	0.165	1.50454e-10
Rpl6	5.33078e-15	0.42954	0.926	0.896	1.65537e-10
Chchd10	5.39552e-15	-0.564377	0.307	0.591	1.67547e-10
Serpina3n	6.9395e-15	0.964879	0.341	0.037	2.15492e-10
Mfge8	7.57409e-15	-0.83602	0.656	0.774	2.35198e-10
Hey2	7.97747e-15	-0.480411	0.038	0.213	2.47724e-10
Rps27a	9.10555e-15	0.468045	0.94	0.878	2.82755e-10
Clu	9.909e-15	0.676108	0.553	0.189	3.07704e-10
Rps28	1.01256e-14	0.435831	0.922	0.884	3.14431e-10
Igfbp2	1.03263e-14	1.80557	0.321	0.024	3.20664e-10
Aldh2	1.07661e-14	-0.498559	0.578	0.744	3.34319e-10
Rps16	1.15864e-14	0.435253	0.919	0.89	3.59791e-10
Nbl1	1.17655e-14	0.711313	0.621	0.299	3.65353e-10
Rpl32	1.22033e-14	0.553643	0.935	0.909	3.78948e-10
Ildr2	1.30368e-14	0.49347	0.384	0.061	4.04831e-10
Fxyd5	1.40875e-14	0.649139	0.561	0.232	4.37458e-10
Plat	1.59046e-14	0.752365	0.631	0.341	4.93887e-10
Asb2	1.703e-14	-0.258505	0.011	0.134	5.28832e-10
Hpgd	1.73395e-14	-0.610615	0.075	0.28	5.38443e-10
Rps8	1.85835e-14	0.427079	0.963	0.963	5.77074e-10
Ebf1	1.89016e-14	-0.681971	0.624	0.835	5.86953e-10
Rpl7	1.92235e-14	0.438886	0.9	0.884	5.96949e-10
Enc1	2.23082e-14	0.465141	0.376	0.061	6.92736e-10
Bhlhe40	2.62056e-14	0.543662	0.464	0.128	8.13763e-10
Nupr1	2.83579e-14	0.80223	0.664	0.305	8.80598e-10
Itga4	3.36449e-14	-0.810592	0.074	0.274	1.04478e-09
Tspo	3.56852e-14	0.667692	0.699	0.463	1.10813e-09
Rps5	3.78247e-14	0.503796	0.9	0.829	1.17457e-09
Rps14	3.88085e-14	0.444291	0.926	0.884	1.20512e-09
Npm1	4.28904e-14	0.531865	0.819	0.774	1.33188e-09
Fxyd1	4.7296e-14	-0.516892	0.598	0.762	1.46868e-09
Egf	6.00885e-14	-0.376995	0.054	0.238	1.86593e-09
Anxa2	6.14673e-14	0.737775	0.725	0.506	1.90874e-09
Rps24	6.2122e-14	0.428794	0.957	0.963	1.92907e-09
Fau	6.27046e-14	0.436886	0.949	0.915	1.94716e-09
Mylk	7.19276e-14	-1.06384	0.504	0.695	2.23357e-09
Klf4	8.85594e-14	0.757207	0.608	0.287	2.75003e-09
Slc40a1	9.0923e-14	-0.734637	0.097	0.305	2.82343e-09
Mrvi1	1.17064e-13	-0.567591	0.164	0.396	3.6352e-09
Ier3	1.39484e-13	0.75911	0.565	0.262	4.33141e-09
Slc23a1	1.40409e-13	-0.281792	0.023	0.165	4.36011e-09
Cthrc1	1.44514e-13	1.30362	0.341	0.055	4.4876e-09
mt-Cytb	1.51124e-13	-0.368493	0.991	1	4.69285e-09
Nav1	1.51138e-13	0.597073	0.618	0.329	4.69328e-09
Rpsa	1.56413e-13	0.465113	0.935	0.884	4.85709e-09
Fus	1.60005e-13	-0.404182	0.731	0.884	4.96863e-09
Vmp1	1.86313e-13	0.616562	0.642	0.378	5.78557e-09
Tsc22d1	2.07171e-13	-0.550362	0.613	0.762	6.43328e-09
Oxct1	2.08712e-13	-0.543445	0.579	0.738	6.48112e-09
Rps4x	2.49957e-13	0.461179	0.931	0.896	7.76192e-09
Neat1	2.51381e-13	0.879085	0.73	0.5	7.80614e-09
Rpl41	2.88257e-13	0.441203	0.971	0.976	8.95126e-09
Calb1	2.98208e-13	-0.250269	0.16	0.415	9.26026e-09
Rpl5	3.07249e-13	0.421015	0.886	0.878	9.54102e-09
Rps17	3.16688e-13	0.42094	0.894	0.854	9.8341e-09
Lcn2	3.21674e-13	0.531465	0.261	0	9.98896e-09
Pde3a	3.26396e-13	-0.579266	0.481	0.677	1.01356e-08
Bmp1	3.48034e-13	0.500725	0.653	0.348	1.08075e-08
Dpysl3	3.71894e-13	0.557864	0.662	0.445	1.15484e-08
Rpl18a	3.72428e-13	0.450211	0.917	0.872	1.1565e-08
Cyb5r3	3.79737e-13	0.634052	0.714	0.5	1.1792e-08
Mfap4	3.93672e-13	0.412933	0.558	0.207	1.22247e-08
Lgi2	3.94363e-13	0.686514	0.465	0.165	1.22461e-08
Uba2	4.35103e-13	-0.753411	0.425	0.598	1.35112e-08
Cyp2j5	4.75867e-13	-0.391631	0.072	0.268	1.47771e-08
Serpini1	4.89737e-13	-0.57416	0.06	0.238	1.52078e-08
Lrrc10b	6.17546e-13	-0.286637	0.012	0.128	1.91767e-08
Rps3	6.3128e-13	0.418363	0.906	0.878	1.96031e-08
Rpl35a	6.76296e-13	0.396941	0.929	0.921	2.1001e-08
S1pr3	6.86593e-13	-0.707084	0.23	0.457	2.13208e-08
Loxl2	6.98172e-13	0.708476	0.773	0.579	2.16803e-08
Sfrp1	7.04583e-13	0.782332	0.73	0.488	2.18794e-08
Fxyd6	8.19098e-13	0.587549	0.384	0.085	2.54355e-08
mt-Nd4	9.81465e-13	-0.336619	0.974	1	3.04774e-08
Lbp	1.01022e-12	0.986124	0.51	0.207	3.13704e-08
Slco2b1	1.14885e-12	-0.571727	0.112	0.317	3.56751e-08
Mt2	1.18096e-12	1.0447	0.504	0.22	3.66722e-08
Slc22a3	1.226e-12	-0.358165	0.025	0.159	3.80708e-08
Thbs2	1.24041e-12	0.736732	0.53	0.232	3.85183e-08
Rbp1	1.42936e-12	0.772036	0.74	0.5	4.4386e-08
Lmod1	1.53833e-12	-0.754753	0.151	0.366	4.77698e-08
Map3k7cl	1.54216e-12	-0.686565	0.111	0.311	4.78887e-08
Atf3	1.88003e-12	0.500822	0.573	0.238	5.83806e-08
Egr2	1.89315e-12	0.33513	0.298	0.03	5.8788e-08
Rpl30	1.96388e-12	0.425562	0.92	0.884	6.09845e-08
Sorbs1	2.05889e-12	-0.557846	0.23	0.445	6.39346e-08
Kcnab1	2.18043e-12	-0.375457	0.069	0.25	6.7709e-08
Nav3	2.21516e-12	0.569322	0.464	0.146	6.87873e-08
Crlf1	2.21871e-12	0.750674	0.295	0.03	6.88977e-08
Rpl15	2.35482e-12	0.463074	0.889	0.86	7.31243e-08
Peg3	2.48947e-12	-0.90152	0.495	0.677	7.73054e-08
Akap6	2.80818e-12	-0.385806	0.031	0.171	8.72023e-08
Pim1	3.19214e-12	0.488081	0.469	0.177	9.91254e-08
Ndrg2	3.47586e-12	-0.530213	0.273	0.488	1.07936e-07
Dmd	3.77628e-12	-0.713067	0.284	0.494	1.17265e-07
Notch3	3.96408e-12	-0.765842	0.197	0.421	1.23096e-07
Col1a2	3.99128e-12	0.288058	0.943	0.762	1.23941e-07
Igfbp3	4.14329e-12	-2.19857	0.333	0.518	1.28662e-07
Synpo2	4.33511e-12	-0.484317	0.117	0.311	1.34618e-07
Gda	4.40675e-12	0.412619	0.307	0.043	1.36843e-07
Rpl23a	5.3222e-12	0.410181	0.876	0.878	1.6527e-07
Rpl13	5.35259e-12	0.394248	0.96	0.97	1.66214e-07
Zbtb20	5.49838e-12	-0.433856	0.779	0.896	1.70741e-07
Fam13a	5.50977e-12	-0.325117	0.06	0.226	1.71095e-07
mt-Co3	5.61019e-12	-0.287095	0.995	1	1.74213e-07
Rbm3	5.81014e-12	0.558944	0.785	0.72	1.80422e-07
Filip1	5.82121e-12	-0.599956	0.081	0.262	1.80766e-07
Rps10	6.04488e-12	0.414165	0.919	0.896	1.87712e-07
Capg	6.23562e-12	0.425237	0.593	0.28	1.93635e-07
Abca8a	6.45495e-12	-0.414307	0.174	0.409	2.00445e-07
Wnt4	7.16918e-12	0.524602	0.293	0.03	2.22625e-07
Agtr1a	7.23188e-12	-0.762533	0.172	0.378	2.24572e-07
Mxra7	7.33433e-12	0.538513	0.71	0.463	2.27753e-07
Mmp14	7.62479e-12	0.61361	0.739	0.573	2.36773e-07
mt-Nd4l	7.82844e-12	-0.399845	0.799	0.927	2.43097e-07
Tmem27	8.31641e-12	-0.457107	0.187	0.421	2.58249e-07
Anxa3	8.95728e-12	0.579097	0.585	0.323	2.7815e-07
Fosl2	9.18794e-12	0.388317	0.487	0.195	2.85313e-07
Wls	9.21991e-12	0.545801	0.748	0.585	2.86306e-07
Slc34a1	9.75797e-12	-0.458124	0.366	0.61	3.03014e-07
Gdf10	1.0602e-11	-0.394475	0.167	0.402	3.29225e-07
Olfr78	1.29458e-11	-0.28943	0.008	0.104	4.02005e-07
Cbfa2t3	1.58534e-11	-0.502193	0.112	0.311	4.92295e-07
Ppp1r14b	1.62925e-11	0.576142	0.671	0.476	5.05931e-07
Flnb	1.69564e-11	0.438225	0.504	0.207	5.26548e-07
Rpl36	1.85589e-11	0.392903	0.922	0.909	5.76308e-07
Hs6st2	2.08695e-11	0.489731	0.312	0.055	6.48062e-07
Enpep	2.14163e-11	-0.513138	0.111	0.299	6.6504e-07
Maff	2.5934e-11	0.264969	0.353	0.073	8.0533e-07
Npy1r	2.9695e-11	-0.443524	0.057	0.213	9.22119e-07
Cygb	3.59411e-11	0.460581	0.717	0.415	1.11608e-06
Sox4	3.69216e-11	0.550954	0.618	0.335	1.14653e-06
Apbb1ip	3.75961e-11	0.305443	0.335	0.067	1.16747e-06
Ahnak	4.09784e-11	0.671049	0.885	0.811	1.2725e-06
Snhg6	4.10145e-11	0.345515	0.545	0.244	1.27362e-06
Slc27a2	4.80863e-11	-0.253092	0.094	0.287	1.49322e-06
Ptprd	4.96233e-11	-0.617955	0.346	0.543	1.54095e-06
Rpl4	5.06015e-11	0.415142	0.845	0.829	1.57133e-06
Krt18	5.49586e-11	0.511438	0.243	0.012	1.70663e-06
Myh11	6.33939e-11	-1.96529	0.19	0.384	1.96857e-06
Miox	7.03395e-11	-0.419098	0.171	0.402	2.18425e-06
Rpl7a	7.11362e-11	0.362633	0.874	0.841	2.20899e-06
Ren1	8.4941e-11	-1.61159	0.052	0.207	2.63767e-06
Gatm	8.50254e-11	-0.389103	0.214	0.433	2.64029e-06
Pcdh1	9.73797e-11	-0.408992	0.106	0.293	3.02393e-06
Prkg2	9.83101e-11	-0.406419	0.037	0.171	3.05282e-06
Gm12840	1.02158e-10	0.761213	0.425	0.159	3.1723e-06
Rpl35	1.03666e-10	0.40451	0.806	0.768	3.21915e-06
Rpl26	1.15681e-10	0.348016	0.939	0.902	3.59223e-06
Esam	1.25759e-10	-0.318292	0.055	0.207	3.90521e-06
Rps27	1.26228e-10	0.338904	0.935	0.902	3.91976e-06
Sbno2	1.27333e-10	0.511808	0.462	0.177	3.95407e-06
Rida	1.28627e-10	-0.434587	0.257	0.476	3.99425e-06
Plac8	1.30795e-10	0.617768	0.555	0.28	4.06158e-06
Phlda3	1.35515e-10	0.485261	0.562	0.28	4.20814e-06
Nkd2	1.48939e-10	0.626064	0.306	0.067	4.62501e-06
Cdkn2b	1.54702e-10	0.359433	0.21	0	4.80396e-06
Pmepa1	1.67618e-10	0.657483	0.794	0.622	5.20505e-06
Cap2	1.78766e-10	-0.252697	0.026	0.146	5.55123e-06
Msmo1	1.89712e-10	-0.380025	0.134	0.323	5.89112e-06
Rcan1	1.93557e-10	0.352015	0.352	0.091	6.01053e-06
Gngt2	1.97361e-10	0.307061	0.326	0.067	6.12866e-06
Has1	2.04215e-10	0.660841	0.276	0.043	6.34148e-06
Fam81a	2.21294e-10	-0.346078	0.035	0.165	6.87185e-06
Cd74	2.29313e-10	0.939904	0.289	0.049	7.12086e-06
Atp1a2	2.37853e-10	-0.534665	0.29	0.5	7.38606e-06
Trib1	2.46125e-10	0.516784	0.333	0.085	7.64293e-06
Wtip	2.49752e-10	-0.762612	0.436	0.573	7.75555e-06
Cobll1	2.54886e-10	-0.391915	0.111	0.287	7.91498e-06
Cd81	2.59251e-10	-0.407172	0.756	0.872	8.05052e-06
Pla2g4a	2.70738e-10	0.392073	0.464	0.183	8.40722e-06
Fbn2	2.83645e-10	0.510176	0.344	0.091	8.80803e-06
Vcan	3.28529e-10	0.714774	0.547	0.299	1.02018e-05
Vat1	3.59165e-10	0.423124	0.553	0.28	1.11531e-05
Frzb	3.67529e-10	0.77647	0.355	0.116	1.14129e-05
Hk2	4.284e-10	0.451178	0.375	0.122	1.33031e-05
Fkbp10	4.51281e-10	0.36826	0.581	0.299	1.40136e-05
Gfpt2	4.81649e-10	0.571898	0.396	0.128	1.49566e-05
Rps29	5.3564e-10	0.308598	0.969	0.957	1.66332e-05
Pdgfrb	5.79598e-10	-0.600796	0.562	0.72	1.79983e-05
Nr3c1	5.90093e-10	-0.420554	0.561	0.695	1.83242e-05
Igfbp6	5.90158e-10	0.462442	0.462	0.177	1.83262e-05
Wfdc2	5.95239e-10	0.687521	0.441	0.165	1.84839e-05
Lyz2	6.04376e-10	0.587711	0.267	0.037	1.87677e-05
Tubb2b	6.18087e-10	0.297535	0.327	0.079	1.91935e-05
Nrarp	6.55969e-10	-0.307017	0.031	0.152	2.03698e-05
Sult1d1	6.60223e-10	-0.369863	0.16	0.366	2.05019e-05
Hhip	6.6748e-10	-0.774912	0.046	0.183	2.07272e-05
Plscr3	7.50886e-10	0.277648	0.488	0.201	2.33173e-05
Kl	7.90361e-10	-0.340496	0.091	0.262	2.45431e-05
Ogn	8.01858e-10	-0.65874	0.515	0.671	2.49001e-05
Crtc3	8.06752e-10	-0.488999	0.462	0.61	2.50521e-05
Mgp	8.23745e-10	0.444024	0.899	0.713	2.55798e-05
Egr3	9.04393e-10	0.30143	0.237	0.024	2.80841e-05
Ptp4a1	9.33342e-10	0.425495	0.565	0.323	2.89831e-05
Junb	9.60589e-10	0.44151	0.794	0.524	2.98292e-05
Mpv17l	1.11251e-09	-0.300959	0.086	0.244	3.45467e-05
Prpf4b	1.39744e-09	-0.336678	0.664	0.787	4.33946e-05
Cxcl14	1.45229e-09	0.637941	0.445	0.183	4.50978e-05
Atp5a1	1.50814e-09	-0.333018	0.78	0.878	4.68324e-05
Akr1b8	1.62201e-09	0.268156	0.369	0.11	5.03684e-05
Rps6	1.69896e-09	0.385508	0.856	0.866	5.27579e-05
Ddah1	1.96122e-09	0.54324	0.352	0.116	6.09016e-05
Lgmn	2.09677e-09	0.457507	0.642	0.402	6.51111e-05
Cxcl1	2.2585e-09	0.589664	0.276	0.049	7.01331e-05
Atp5k	2.35147e-09	-0.38835	0.682	0.78	7.30202e-05
Adamts2	2.39974e-09	0.436951	0.716	0.5	7.45191e-05
Rps7	2.70795e-09	0.374842	0.885	0.866	8.409e-05
Rgs16	2.83214e-09	0.4521	0.266	0.049	8.79465e-05
Zfhx3	2.86199e-09	-0.868739	0.496	0.61	8.88735e-05
Fmo2	3.3204e-09	-1.09214	0.253	0.463	0.000103108
Socs3	3.38743e-09	0.489037	0.553	0.274	0.00010519
Hdac7	3.60618e-09	0.341365	0.508	0.232	0.000111983
Gja1	4.22826e-09	0.379055	0.313	0.085	0.0001313
Atp2a2	4.56619e-09	-0.507597	0.693	0.78	0.000141794
Plk2	4.60142e-09	0.463924	0.347	0.11	0.000142888
Tmem51	4.93139e-09	-0.385245	0.074	0.22	0.000153134
Ppp1r9a	5.16722e-09	-0.423036	0.144	0.311	0.000160458
Robo2	5.29343e-09	-0.680027	0.115	0.274	0.000164377
Slc29a1	5.34073e-09	-0.449119	0.329	0.488	0.000165846
Lamc3	5.43273e-09	-0.287519	0.029	0.14	0.000168703
Pamr1	5.72559e-09	0.410477	0.402	0.159	0.000177797
Kcnmb1	6.05802e-09	-0.285489	0.058	0.195	0.00018812
Prnp	6.20786e-09	0.579408	0.504	0.274	0.000192773
Lmna	6.52818e-09	0.488612	0.725	0.567	0.00020272
C4b	6.60028e-09	0.72003	0.289	0.073	0.000204958
Aqp2	6.69202e-09	0.545163	0.335	0.098	0.000207807
Mtch1	6.77766e-09	0.504229	0.737	0.61	0.000210467
Rpl27	6.77835e-09	0.395989	0.8	0.75	0.000210488
Lsp1	7.10323e-09	0.440108	0.485	0.22	0.000220577
Tril	7.67765e-09	-0.525476	0.409	0.567	0.000238414
Plec	7.98297e-09	0.471729	0.677	0.512	0.000247895
Cox4i2	9.17112e-09	-0.316855	0.045	0.171	0.000284791
Atp5b	1.02319e-08	-0.346452	0.817	0.915	0.000317732
Fxyd4	1.02334e-08	0.364243	0.283	0.061	0.000317779
Tpm3	1.07779e-08	0.398727	0.756	0.604	0.000334687
Rps25	1.11265e-08	0.312699	0.896	0.878	0.000345512
Rnf149	1.16845e-08	0.302302	0.429	0.177	0.000362839
Ap3s1	1.21087e-08	0.298381	0.527	0.274	0.000376012
Dbn1	1.22087e-08	0.349665	0.55	0.305	0.000379118
Vgll3	1.26283e-08	0.462401	0.475	0.238	0.000392147
Ntrk3	1.28222e-08	-0.294925	0.109	0.268	0.000398168
mt-Atp8	1.28556e-08	-0.379989	0.745	0.872	0.000399206
Ankrd50	1.33557e-08	-0.326487	0.246	0.409	0.000414736
Tmem2	1.36196e-08	0.318637	0.261	0.055	0.000422929
Adam19	1.4263e-08	0.273958	0.438	0.189	0.000442908
Adcy5	1.47666e-08	-0.339177	0.094	0.244	0.000458547
Arglu1	1.50552e-08	-0.42469	0.677	0.811	0.000467509
Medag	1.50847e-08	0.500497	0.442	0.201	0.000468424
Dpep1	1.51448e-08	-0.769141	0.39	0.524	0.000470291
Lima1	1.5384e-08	0.428905	0.736	0.598	0.000477721
Itm2b	1.5583e-08	-0.330438	0.894	0.915	0.0004839
Ier2	1.58739e-08	0.48159	0.661	0.421	0.000492931
Rasl12	1.64333e-08	-0.338112	0.058	0.189	0.000510302
Pla1a	1.66158e-08	0.398962	0.249	0.049	0.00051597
Lrpap1	1.73828e-08	-0.349884	0.581	0.683	0.000539787
Cd44	1.75966e-08	0.320505	0.364	0.128	0.000546426
Nek6	1.82315e-08	0.260192	0.37	0.128	0.000566142
Igfbp4	1.93537e-08	0.599973	0.74	0.549	0.00060099
Id1	1.9668e-08	-0.659241	0.195	0.36	0.000610752
Gucy1a2	2.20665e-08	-0.429477	0.2	0.372	0.00068523
Col11a1	2.23028e-08	0.721615	0.28	0.073	0.000692569
Nfkbiz	2.27312e-08	0.572073	0.479	0.256	0.000705871
Wfdc15b	2.36105e-08	-0.433201	0.048	0.171	0.000733178
Serpinb1a	2.37851e-08	0.279089	0.273	0.067	0.0007386
Tgfb1	2.64246e-08	0.379552	0.441	0.195	0.000820563
Pah	2.8187e-08	-0.262937	0.06	0.195	0.000875292
Pcdh19	2.86137e-08	0.262489	0.381	0.134	0.00088854
Ndufb9	2.9111e-08	-0.273328	0.694	0.817	0.000903983
Hmgcs1	3.18395e-08	-0.323666	0.381	0.543	0.000988711
Prrx1	3.48173e-08	0.481224	0.571	0.335	0.00108118
Etnk1	3.51472e-08	-0.481339	0.453	0.573	0.00109142
Khdrbs3	3.52536e-08	-0.459879	0.323	0.482	0.00109473
Il1b	3.61166e-08	0.563851	0.184	0.012	0.00112153
Id2	3.7678e-08	-0.484962	0.429	0.585	0.00117002
Cpxm2	3.82232e-08	0.396265	0.237	0.043	0.00118694
Ece1	3.83081e-08	0.274725	0.515	0.274	0.00118958
Mmp2	4.35207e-08	0.457649	0.651	0.409	0.00135145
Cst3	4.39507e-08	-0.800707	0.794	0.854	0.0013648
Ndufb8	4.48431e-08	-0.27231	0.627	0.768	0.00139251
Ly6e	4.70993e-08	0.449835	0.674	0.451	0.00146257
Thsd4	4.82467e-08	-0.425858	0.178	0.348	0.0014982
Mcl1	5.19225e-08	0.453893	0.747	0.64	0.00161235
Ar	5.58655e-08	-0.441206	0.195	0.354	0.00173479
Ptprk	5.91511e-08	-0.342635	0.183	0.348	0.00183682
Metrnl	6.12676e-08	0.254713	0.444	0.189	0.00190254
Emilin2	6.503e-08	0.327605	0.309	0.091	0.00201938
Ptprb	6.86602e-08	0.310595	0.24	0.049	0.00213211
Rbpms2	6.88944e-08	-0.344521	0.097	0.238	0.00213938
Rab27b	7.00454e-08	0.296658	0.229	0.043	0.00217512
Ctsk	7.15115e-08	0.329142	0.594	0.354	0.00222065
Cldn4	7.58369e-08	0.338618	0.201	0.024	0.00235496
Ndufa4l2	7.73821e-08	-0.531626	0.287	0.47	0.00240295
Itpr1	7.98681e-08	-0.456094	0.519	0.634	0.00248014
Rpl31	8.44962e-08	0.339468	0.813	0.762	0.00262386
Actg1	8.50493e-08	0.487647	0.949	0.902	0.00264103
Wisp2	8.75772e-08	0.451611	0.187	0.018	0.00271953
Tns1	8.97171e-08	-0.404437	0.668	0.78	0.00278598
Sigmar1	9.19126e-08	0.262887	0.433	0.201	0.00285416
Lhfp	9.7358e-08	0.483775	0.779	0.634	0.00302326
Thra	9.79261e-08	-0.290505	0.591	0.707	0.0030409
Idh2	1.01136e-07	-0.274832	0.559	0.695	0.00314056
Pnp	1.01271e-07	0.427135	0.561	0.335	0.00314476
Ldlr	1.01532e-07	-0.286484	0.186	0.348	0.00315287
Entpd1	1.04008e-07	-0.381367	0.106	0.25	0.00322977
Cdkn1a	1.06817e-07	0.61379	0.309	0.11	0.00331698
H2-Ab1	1.08149e-07	0.525483	0.217	0.037	0.00335836
Mcam	1.11947e-07	-0.503756	0.198	0.36	0.00347629
Pura	1.19673e-07	-0.270173	0.647	0.762	0.00371621
Tmem176b	1.19705e-07	0.604354	0.696	0.555	0.00371721
Mt1	1.2073e-07	0.802035	0.743	0.585	0.00374904
Dap	1.22278e-07	0.401837	0.584	0.335	0.00379709
Basp1	1.2412e-07	0.374557	0.499	0.256	0.0038543
Palld	1.30422e-07	0.562651	0.705	0.518	0.00405
Tnc	1.32503e-07	0.788442	0.366	0.159	0.00411461
Dnpep	1.36675e-07	0.279539	0.505	0.274	0.00424417
Fat1	1.50607e-07	0.419369	0.634	0.427	0.00467678
Sdhb	1.53817e-07	-0.330668	0.515	0.634	0.00477649
Slc25a5	1.55182e-07	-0.345896	0.651	0.787	0.00481888
Adgrd1	1.57085e-07	0.368032	0.41	0.183	0.00487795
Heg1	1.5914e-07	0.607807	0.539	0.354	0.00494179
Ifi27l2a	1.61172e-07	0.33437	0.492	0.25	0.00500487
Pik3r1	1.6897e-07	-0.453521	0.561	0.652	0.00524704
Rarres2	1.78364e-07	-0.389242	0.676	0.762	0.00553872
Kcnb1	1.78952e-07	-0.434001	0.169	0.317	0.005557
Stat3	1.80987e-07	0.312732	0.627	0.421	0.00562019
Gpx1	1.86196e-07	0.450421	0.77	0.713	0.00578193
Fermt2	1.90065e-07	-0.325	0.691	0.793	0.00590208
Cbr1	1.9043e-07	-0.336429	0.396	0.537	0.00591342
Ehd3	1.927e-07	-0.290663	0.132	0.28	0.00598391
Pkdcc	1.96433e-07	-0.427803	0.473	0.598	0.00609985
Neo1	2.04478e-07	-0.300225	0.372	0.506	0.00634964
Col16a1	2.08655e-07	0.417859	0.587	0.348	0.00647935
Ly6a	2.09114e-07	0.752475	0.547	0.354	0.00649363
Lrrn4cl	2.13238e-07	0.361548	0.238	0.055	0.00662168
Rpl29	2.14797e-07	0.342322	0.826	0.835	0.00667008
Cdc42ep3	2.14957e-07	-0.660688	0.284	0.439	0.00667507
Myh9	2.19573e-07	0.436384	0.805	0.677	0.00681841
Rpl14	2.2167e-07	0.334053	0.851	0.884	0.00688352
Ly6c1	2.22926e-07	0.588023	0.373	0.165	0.00692252
Rpl18	2.29948e-07	0.315236	0.886	0.878	0.00714058
Atp2a3	2.30511e-07	-0.261704	0.061	0.183	0.00715807
Ggt1	2.32926e-07	-0.255255	0.066	0.195	0.00723306
Thrb	2.4106e-07	-0.373004	0.098	0.238	0.00748564
Ndufa4	2.53212e-07	-0.277939	0.759	0.884	0.007863
Ldb2	2.62089e-07	-0.440776	0.177	0.329	0.00813864
Eef2	2.65409e-07	0.351428	0.825	0.878	0.00824174
Map3k20	2.65678e-07	-0.64941	0.318	0.445	0.00825009
Rpl13a	2.82737e-07	0.364352	0.637	0.457	0.00877983
Serpine1	2.88746e-07	0.636979	0.379	0.177	0.00896642
Uqcr11	2.99684e-07	-0.306196	0.724	0.811	0.00930609
Acadm	3.03982e-07	-0.25488	0.467	0.604	0.00943955
Rps15	3.10053e-07	0.270666	0.908	0.878	0.00962807
Cspg4	3.15808e-07	-0.625622	0.174	0.323	0.00980677
Ifrd1	3.23904e-07	0.49627	0.599	0.409	0.0100582
Il6	3.24775e-07	0.431382	0.187	0.024	0.0100852
Zim1	3.34173e-07	-0.441179	0.127	0.274	0.0103771
Olfml2b	3.40869e-07	0.362951	0.535	0.305	0.010585
Ndufa5	3.42448e-07	-0.284457	0.633	0.75	0.0106341
Cox7a2	3.47552e-07	-0.328891	0.719	0.823	0.0107925
Col7a1	3.49176e-07	0.287043	0.184	0.024	0.0108429
Tspan2	3.65481e-07	-0.360548	0.091	0.22	0.0113493
Cmah	3.66092e-07	0.284415	0.272	0.079	0.0113683
Akap11	3.93527e-07	-0.357237	0.444	0.555	0.0122202
Sfn	4.14051e-07	0.251138	0.152	0.006	0.0128575
Ywhaq	4.26675e-07	-0.266886	0.647	0.75	0.0132495
Pabpc1	4.29731e-07	0.361666	0.81	0.75	0.0133444
Tnrc6b	4.32917e-07	-0.355787	0.627	0.726	0.0134434
Ppp1cb	4.39676e-07	-0.416159	0.601	0.707	0.0136533
Mest	4.48531e-07	-0.401628	0.108	0.244	0.0139282
Nov	4.50265e-07	0.719482	0.221	0.049	0.0139821
Cd52	4.67534e-07	0.403428	0.151	0.006	0.0145183
Gna11	5.05299e-07	-0.282773	0.452	0.561	0.0156911
Tubb5	5.15984e-07	0.40128	0.76	0.628	0.0160228
Gadd45b	5.22191e-07	0.481438	0.472	0.268	0.0162156
Dio2	5.25742e-07	0.483716	0.171	0.018	0.0163259
Nrp1	6.37571e-07	-0.419545	0.641	0.72	0.0197985
Cilp	6.489e-07	0.812121	0.187	0.03	0.0201503
Rhoq	6.5293e-07	0.277566	0.498	0.28	0.0202754
Rap1b	6.68703e-07	0.354045	0.679	0.537	0.0207652
Lifr	7.03824e-07	-0.399861	0.381	0.524	0.0218559
Prrc2b	7.07228e-07	-0.303601	0.507	0.628	0.0219616
Atp5c1	7.24624e-07	-0.269012	0.71	0.811	0.0225017
Il11ra1	7.37365e-07	-0.530036	0.475	0.579	0.0228974
Trpc1	7.4142e-07	-0.497421	0.19	0.329	0.0230233
Prg4	7.52397e-07	0.442343	0.157	0.012	0.0233642
Itga1	7.57235e-07	-0.6436	0.545	0.665	0.0235144
Dgkd	7.72196e-07	-0.371399	0.218	0.36	0.023979
Tmem45a	8.21512e-07	0.254717	0.516	0.287	0.0255104
Lpp	8.25067e-07	-0.438055	0.657	0.726	0.0256208
Eif4ebp1	8.44929e-07	0.303658	0.542	0.335	0.0262376
Flna	8.56306e-07	-0.713879	0.725	0.823	0.0265909
Fzd7	8.78957e-07	-0.279808	0.198	0.335	0.0272943
Abcc9	8.88242e-07	-0.437118	0.146	0.299	0.0275826
Cox8a	8.96849e-07	-0.278745	0.854	0.909	0.0278499
Nr2f2	9.25315e-07	-0.399785	0.687	0.787	0.0287338
Kras	9.39013e-07	0.264249	0.578	0.366	0.0291592
C3	9.91204e-07	0.669548	0.332	0.128	0.0307799
Osmr	1.00062e-06	0.29254	0.541	0.293	0.0310722
S100a10	1.03078e-06	0.446624	0.719	0.555	0.0320089
Xiap	1.04448e-06	-0.311843	0.498	0.604	0.0324342
Tmem176a	1.07414e-06	0.586243	0.634	0.488	0.0333552
Cdh11	1.10079e-06	0.409132	0.699	0.5	0.0341827
Selenbp1	1.11801e-06	-0.257487	0.273	0.421	0.0347176
Pdlim3	1.1459e-06	-0.508547	0.111	0.238	0.0355837
Rbm5	1.1683e-06	-0.339843	0.613	0.713	0.0362793
Cxcl2	1.17635e-06	0.334094	0.143	0.006	0.0365291
Tacstd2	1.19478e-06	0.353774	0.204	0.043	0.0371014
Tspan3	1.20476e-06	-0.286377	0.621	0.738	0.0374114
Ppp1r12b	1.21147e-06	-0.749607	0.313	0.433	0.0376198
Meg3	1.33522e-06	0.514722	0.571	0.36	0.0414627
Klhl23	1.34342e-06	-0.325545	0.118	0.25	0.0417172
Prr13	1.35015e-06	0.287619	0.401	0.195	0.0419262
Pdzk1	1.37157e-06	-0.325583	0.097	0.232	0.0425915
Cdk14	1.4617e-06	0.26598	0.462	0.232	0.0453903
Vwa5a	1.50374e-06	0.26671	0.541	0.317	0.0466955
Rcsd1	1.54293e-06	-0.384398	0.163	0.305	0.0479127
Myh10	1.54401e-06	0.558669	0.642	0.482	0.0479461
Egr1	1.75754e-06	0.278294	0.779	0.579	0.0545769
Plxdc2	1.77098e-06	0.500903	0.564	0.396	0.0549944
Rnase4	1.79943e-06	0.322061	0.656	0.421	0.0558777
Abcd3	1.87753e-06	-0.317667	0.376	0.5	0.0583029
Smtn	1.96807e-06	-0.469095	0.447	0.555	0.0611145
Tnfsf15	1.9684e-06	0.280629	0.137	0.006	0.0611247
Htra3	1.99116e-06	0.539137	0.482	0.262	0.0618316
Litaf	2.05578e-06	0.281642	0.501	0.274	0.0638381
Hp	2.19017e-06	0.888005	0.187	0.037	0.0680113
Gucy1b1	2.27526e-06	-0.465899	0.32	0.476	0.0706535
Ppic	2.3829e-06	0.344769	0.75	0.738	0.0739961
Rpl22l1	2.47735e-06	0.338773	0.819	0.774	0.0769292
C1qtnf2	2.64422e-06	-0.477792	0.347	0.451	0.0821108
Tnfrsf12a	2.71734e-06	0.285767	0.413	0.207	0.0843815
Tnfrsf11b	2.78205e-06	0.293345	0.197	0.043	0.0863909
Sorbs2	2.89218e-06	-0.94701	0.26	0.39	0.089811
Npr3	3.00852e-06	0.256545	0.197	0.043	0.0934237
Gnai1	3.09985e-06	0.30148	0.306	0.122	0.0962596
Lepr	3.10746e-06	0.330678	0.372	0.171	0.0964958
Fry	3.10797e-06	-0.455987	0.258	0.402	0.0965119
Cdkn1c	3.12538e-06	-0.518567	0.318	0.476	0.0970524
Ppp1r12a	3.21764e-06	-0.792762	0.634	0.677	0.0999174
Col5a1	3.24807e-06	0.308093	0.767	0.579	0.100862
Ctss	3.31272e-06	0.306505	0.12	0	0.10287
Cbx6	3.32438e-06	-0.339686	0.542	0.616	0.103232
Hspa12a	3.32873e-06	-0.278274	0.166	0.299	0.103367
Fbln7	3.35446e-06	-0.347449	0.146	0.274	0.104166
Fzd1	3.42536e-06	0.47969	0.596	0.415	0.106368
Ppfibp1	3.59502e-06	0.286757	0.611	0.415	0.111636
Zfp644	3.67471e-06	-0.281556	0.53	0.622	0.114111
Gars	3.6943e-06	0.300298	0.508	0.305	0.114719
Asap2	3.70781e-06	-0.377642	0.296	0.415	0.115139
Sptbn1	3.89032e-06	0.302955	0.896	0.921	0.120806
Tm4sf1	3.89612e-06	-0.634896	0.579	0.671	0.120986
Ptx3	3.97728e-06	0.318731	0.143	0.012	0.123507
Efemp1	4.12646e-06	0.315331	0.35	0.152	0.128139
Pcdh18	4.12751e-06	-0.492442	0.37	0.482	0.128172
Ccnd2	4.29415e-06	-0.259084	0.496	0.634	0.133346
Hspb2	4.44109e-06	-0.366563	0.129	0.25	0.137909
Skil	4.47485e-06	0.396512	0.585	0.415	0.138957
Gas7	4.60571e-06	0.306587	0.419	0.207	0.143021
Tpst1	4.73554e-06	-0.379669	0.406	0.488	0.147053
Fign	5.03469e-06	-0.385376	0.267	0.396	0.156342
Ccnd1	5.04477e-06	-0.491435	0.224	0.372	0.156655
Ccl7	5.10241e-06	0.394842	0.158	0.024	0.158445
Bmp2	5.17789e-06	-0.279748	0.143	0.274	0.160789
Serpinb6a	5.18474e-06	0.360781	0.697	0.616	0.161002
Foxp1	5.42268e-06	0.285109	0.59	0.396	0.168391
Ccl2	5.60819e-06	0.486202	0.18	0.037	0.174151
Pja2	5.61643e-06	-0.295014	0.527	0.598	0.174407
Yae1d1	5.84704e-06	-0.308636	0.318	0.433	0.181568
Tspan4	5.98107e-06	0.285647	0.539	0.335	0.18573
Il1r1	5.98802e-06	0.286264	0.439	0.232	0.185946
Sbsn	6.11738e-06	0.310571	0.267	0.098	0.189963
Ndufs7	6.20802e-06	-0.314555	0.519	0.591	0.192777
Dnajb1	6.29761e-06	0.466711	0.465	0.256	0.19556
Gng5	6.41315e-06	0.306221	0.805	0.768	0.199148
Gadd45g	6.44515e-06	0.374301	0.522	0.317	0.200141
Cd55	6.50039e-06	0.54049	0.372	0.183	0.201857
Serpinb6b	6.62176e-06	0.353807	0.286	0.116	0.205626
Ugdh	6.63092e-06	0.541808	0.545	0.348	0.20591
Ccnl1	6.68488e-06	0.368026	0.671	0.524	0.207586
Pkp4	6.75415e-06	-0.283935	0.194	0.323	0.209737
Nsa2	7.32092e-06	0.36959	0.707	0.604	0.227337
Abca1	7.67168e-06	0.326536	0.492	0.293	0.238229
Net1	7.73188e-06	-0.356166	0.146	0.274	0.240098
Lama4	8.62763e-06	0.303822	0.562	0.335	0.267914
Dmpk	8.80336e-06	-0.459345	0.226	0.341	0.273371
Kat6b	8.8062e-06	0.259205	0.49	0.262	0.273459
Npc2	8.93464e-06	0.338175	0.73	0.604	0.277447
Stim1	9.02591e-06	-0.356256	0.425	0.518	0.280282
Kcnq1ot1	9.081e-06	-0.359221	0.553	0.707	0.281992
Rps21	9.09644e-06	0.268041	0.92	0.909	0.282472
Mapre2	9.45814e-06	-0.410223	0.352	0.457	0.293704
Ext1	9.78937e-06	0.280338	0.555	0.354	0.303989
Pmp22	9.79105e-06	0.367011	0.691	0.518	0.304042
Gata3	9.84326e-06	-0.341521	0.069	0.177	0.305663
Stbd1	1.00919e-05	-0.498804	0.327	0.427	0.313383
Eif3f	1.01278e-05	0.321672	0.667	0.591	0.314497
Mgst1	1.04391e-05	0.27163	0.519	0.311	0.324166
Tcn2	1.09795e-05	-0.482573	0.498	0.567	0.340947
Tubb2a	1.09986e-05	0.259969	0.551	0.348	0.341538
Hspd1	1.11029e-05	-0.257745	0.636	0.768	0.344778
Krt7	1.25667e-05	0.399688	0.226	0.073	0.390235
Abca9	1.26109e-05	-0.323459	0.221	0.341	0.391607
B230219D22Rik	1.31521e-05	-0.253515	0.604	0.683	0.408413
Ccdc107	1.32777e-05	-0.400024	0.349	0.451	0.412312
Phldb2	1.33622e-05	0.391009	0.679	0.53	0.414935
Fblim1	1.34512e-05	0.338196	0.458	0.256	0.4177
Anxa8	1.36728e-05	0.265544	0.106	0	0.424582
H2-Eb1	1.38665e-05	0.521575	0.189	0.049	0.430597
Csrp2	1.39285e-05	0.520144	0.67	0.543	0.432521
Lgalsl	1.41057e-05	-0.411626	0.43	0.512	0.438026
Itgbl1	1.44858e-05	0.441655	0.246	0.091	0.449828
Cdc37l1	1.51713e-05	-0.267584	0.478	0.567	0.471114
Rab6b	1.52466e-05	-0.257711	0.175	0.305	0.473454
Rab31	1.55132e-05	0.253787	0.418	0.22	0.481732
Gm14964	1.55271e-05	-0.251806	0.081	0.189	0.482162
Klf2	1.56201e-05	0.306498	0.633	0.433	0.48505
Notch1	1.67524e-05	-0.255157	0.186	0.311	0.520213
Ckb	1.78091e-05	0.509171	0.671	0.561	0.553026
Aldh1a3	1.78871e-05	0.309735	0.341	0.165	0.555449
Aco2	1.81873e-05	-0.352761	0.53	0.591	0.564769
Rpl3	1.88102e-05	0.297187	0.889	0.878	0.584113
Hipk1	1.9624e-05	-0.379901	0.449	0.518	0.609384
Cav2	2.12198e-05	-0.254134	0.157	0.28	0.658937
Epb41	2.23365e-05	-0.324509	0.207	0.329	0.693614
Cox6c	2.24733e-05	-0.253932	0.886	0.957	0.697864
Des	2.30354e-05	-0.370883	0.223	0.36	0.715317
Myl12a	2.3228e-05	0.367404	0.803	0.72	0.7213
Ppp2r3a	2.37708e-05	-0.290465	0.353	0.463	0.738154
Hibadh	2.39311e-05	-0.319141	0.418	0.506	0.743134
Ate1	2.46242e-05	-0.317245	0.447	0.537	0.764656
Ptgs2	2.48938e-05	0.269511	0.123	0.012	0.773028
Phip	2.6176e-05	-0.295081	0.567	0.646	0.812845
Tyrobp	2.66775e-05	0.297065	0.123	0.012	0.828418
Ctgf	2.7529e-05	0.554323	0.737	0.61	0.854859
Ctsd	2.81834e-05	0.400523	0.724	0.646	0.875179
Cox5a	2.8561e-05	-0.293252	0.653	0.756	0.886905
Flrt2	2.9766e-05	0.280098	0.373	0.195	0.924322
Wfdc1	3.05098e-05	-0.29413	0.164	0.28	0.94742
Tmem100	3.07219e-05	0.519928	0.312	0.14	0.954009
Xist	3.25765e-05	0.317853	0.78	0.579	1
Mertk	3.29131e-05	-0.284554	0.175	0.305	1
Slc39a1	3.31443e-05	0.29307	0.59	0.409	1
Cyc1	3.4571e-05	-0.291396	0.533	0.591	1
Slc43a3	3.71585e-05	0.332511	0.601	0.445	1
Gk	3.92099e-05	-0.347394	0.154	0.268	1
Epha3	3.97612e-05	-0.373628	0.124	0.238	1
Dyrk2	4.10975e-05	-0.306671	0.376	0.476	1
Ddb1	4.21682e-05	0.265943	0.656	0.488	1
Nfia	4.41312e-05	-0.298791	0.618	0.689	1
Il11	4.44535e-05	0.517764	0.118	0.012	1
Ets1	4.52823e-05	-0.55497	0.343	0.439	1
Eif2s2	4.7773e-05	0.274311	0.791	0.701	1
Tnfaip6	4.79714e-05	0.438454	0.304	0.14	1
Mpp6	4.88104e-05	0.283204	0.558	0.366	1
Galnt3	4.88781e-05	0.306501	0.177	0.049	1
Arhgef17	4.97254e-05	-0.343814	0.304	0.402	1
Rnh1	5.13041e-05	0.269259	0.601	0.445	1
Rhoc	5.18155e-05	0.321876	0.644	0.555	1
Isg15	5.27349e-05	0.310989	0.272	0.11	1
Blmh	5.29857e-05	-0.463206	0.438	0.5	1
Mecp2	5.3509e-05	-0.332591	0.356	0.433	1
Gjc1	5.38954e-05	-0.268513	0.366	0.457	1
Meis1	5.41207e-05	-0.299256	0.413	0.506	1
Ccdc68	5.58718e-05	0.266062	0.316	0.152	1
Rhcg	5.66109e-05	0.255284	0.138	0.024	1
Adamtsl1	5.68303e-05	-0.365408	0.355	0.457	1
Tesc	5.90274e-05	-0.253684	0.038	0.116	1
Plet1	6.16115e-05	0.259906	0.155	0.037	1
S100a4	6.16443e-05	0.322906	0.257	0.104	1
Rassf3	6.56284e-05	-0.317889	0.16	0.268	1
Scara3	6.63386e-05	0.386464	0.356	0.195	1
Lrp6	6.90482e-05	-0.255279	0.587	0.671	1
Npr1	7.31192e-05	-0.307734	0.227	0.335	1
Col15a1	7.52501e-05	0.605619	0.578	0.433	1
Ogdh	7.63142e-05	-0.277625	0.436	0.5	1
Ints6l	7.7512e-05	-0.314288	0.232	0.354	1
Hnrnpr	7.88998e-05	-0.265978	0.593	0.671	1
Enpp1	8.04034e-05	0.291826	0.307	0.152	1
Hmcn1	8.31991e-05	0.697932	0.438	0.293	1
Msn	8.51195e-05	0.348234	0.694	0.634	1
Fbxl22	8.59974e-05	-0.2896	0.124	0.232	1
Ltbp3	8.68841e-05	0.250696	0.562	0.384	1
H2afj	8.92959e-05	0.262766	0.636	0.482	1
Aoc3	8.95353e-05	-0.510043	0.263	0.366	1
Fam46a	8.97283e-05	-0.412162	0.343	0.457	1
H2-Aa	9.04212e-05	0.549394	0.171	0.049	1
Frmd4b	9.13476e-05	-0.327508	0.161	0.268	1
Mmp3	0.000100373	0.410461	0.132	0.024	1
Btf3	0.000101931	0.272984	0.779	0.756	1
Celf1	0.000102083	-0.330784	0.512	0.573	1
Krt8	0.000103429	0.385476	0.249	0.104	1
Penk	0.000104633	0.291487	0.37	0.195	1
Prdx2	0.000107604	0.26141	0.727	0.628	1
Hist1h2bc	0.00011376	0.324937	0.561	0.396	1
Tspan8	0.000115983	0.259575	0.151	0.037	1
Ccnt2	0.000117265	-0.333038	0.389	0.463	1
Tgfbr2	0.000119792	0.402761	0.628	0.506	1
Cacna2d1	0.000122632	-0.275369	0.485	0.567	1
Sh3bgr	0.000126286	-0.277349	0.091	0.183	1
Mrpl33	0.000128103	0.299579	0.697	0.598	1
Tgfbi	0.000130951	-0.702104	0.284	0.378	1
Fkbp4	0.000136335	-0.25491	0.452	0.518	1
Igfbp5	0.000140464	-0.344242	0.406	0.579	1
Uap1	0.000141874	0.402853	0.43	0.256	1
Rtraf	0.000147521	0.283519	0.659	0.573	1
Prdx6	0.000150628	0.30958	0.593	0.421	1
Anxa5	0.000151267	0.351526	0.779	0.78	1
Angpt1	0.00015177	-0.284067	0.172	0.28	1
Pfdn5	0.000155923	0.255462	0.826	0.799	1
Capn2	0.000159591	0.267465	0.631	0.494	1
Ppm1l	0.000163429	-0.252645	0.086	0.177	1
Gm26802	0.000166483	0.372609	0.303	0.159	1
Ldha	0.000170944	0.287293	0.73	0.659	1
Rasal2	0.000180358	-0.347729	0.241	0.335	1
Rcan2	0.000181551	-0.305831	0.152	0.25	1
Selenop	0.000183955	-0.310805	0.631	0.677	1
Nr4a1	0.0001853	0.301227	0.555	0.372	1
Sh3pxd2a	0.000206045	-0.255015	0.507	0.585	1
Maf	0.000211787	-0.588358	0.548	0.604	1
Stard7	0.000230234	-0.296346	0.214	0.311	1
Pcsk5	0.000237156	0.387977	0.462	0.293	1
Pias1	0.000244796	-0.288824	0.326	0.402	1
Ccdc82	0.000248684	-0.348196	0.366	0.439	1
Ctla2a	0.000263358	0.389528	0.131	0.03	1
Lrp1	0.000287448	0.290127	0.767	0.707	1
Klf6	0.000288432	0.275883	0.668	0.549	1
Ssr3	0.000299395	0.296384	0.704	0.64	1
Actn4	0.000300811	-0.347194	0.74	0.762	1
Eif3e	0.000301741	0.303164	0.676	0.573	1
Tiparp	0.00030555	0.284811	0.396	0.238	1
Cast	0.000315914	0.279316	0.682	0.567	1
Nr4a2	0.000317912	0.279246	0.164	0.055	1
Rhoj	0.000328172	0.282801	0.616	0.5	1
Inhba	0.000333276	0.597766	0.258	0.128	1
Rock1	0.000338272	-0.375173	0.693	0.762	1
Sord	0.000341964	-0.33169	0.226	0.329	1
Alx1	0.000349926	0.261517	0.209	0.085	1
Sec61b	0.000357868	0.316467	0.736	0.659	1
Esm1	0.000394808	0.94053	0.127	0.03	1
Macf1	0.000426781	-0.267558	0.754	0.817	1
Ltbp1	0.000428466	-0.306117	0.386	0.482	1
Cox17	0.000442004	-0.328378	0.501	0.549	1
Cds2	0.000443535	-0.255494	0.264	0.354	1
Rgs4	0.000451933	-0.282213	0.117	0.213	1
Cnn3	0.000455261	0.303729	0.631	0.518	1
Mob2	0.000457191	-0.315041	0.266	0.354	1
Cebpb	0.00045844	0.372179	0.639	0.512	1
Pnisr	0.000491581	-0.277899	0.668	0.75	1
AC160336.1	0.000499719	0.272078	0.538	0.348	1
Dkk2	0.000503081	0.302531	0.462	0.299	1
Nkd1	0.000514786	0.277957	0.442	0.28	1
Brd8	0.000540261	-0.269956	0.43	0.5	1
Pam	0.000549803	0.280915	0.713	0.64	1
Sulf2	0.000582927	0.3025	0.349	0.226	1
Klf13	0.00065384	-0.294054	0.495	0.561	1
Abracl	0.000657339	0.272194	0.596	0.451	1
Hmgb2	0.000662657	0.319709	0.482	0.323	1
Atp5g3	0.000666845	-0.279515	0.708	0.762	1
Wdr89	0.000668148	0.252758	0.545	0.378	1
Zfp950	0.000691424	-0.354712	0.422	0.488	1
Hnrnpab	0.000695739	0.285764	0.727	0.634	1
Fndc3a	0.000715664	-0.286767	0.524	0.561	1
Mal2	0.000718758	0.25253	0.138	0.043	1
Huwe1	0.000726482	-0.253085	0.642	0.72	1
Gls	0.00074306	0.282055	0.69	0.555	1
Polr1d	0.000747345	0.282434	0.661	0.549	1
Psmb1	0.000761632	0.279348	0.694	0.628	1
Gpc6	0.000780071	-0.373284	0.599	0.677	1
Fras1	0.000798362	0.261096	0.233	0.11	1
Cbx5	0.000848465	-0.253575	0.551	0.598	1
Cstb	0.000880874	0.282105	0.621	0.524	1
Hspa1a	0.000894254	-0.766657	0.31	0.402	1
Chd6	0.000898889	-0.252376	0.519	0.555	1
Emp2	0.000900982	-0.46773	0.473	0.512	1
Aebp1	0.000905446	0.260052	0.75	0.677	1
Chka	0.000990801	0.269363	0.418	0.256	1
Cxcl12	0.000991416	-0.579924	0.461	0.53	1
Pcm1	0.000999985	-0.260173	0.642	0.689	1
Dnmt3a	0.00101174	-0.310886	0.464	0.506	1
Sdc4	0.00106093	0.310759	0.596	0.445	1
Gpc3	0.00107252	-0.332069	0.478	0.555	1
Mal	0.00109614	0.29605	0.243	0.122	1
Fsd1l	0.00109795	-0.297839	0.163	0.244	1
Lbh	0.00115318	-0.312134	0.619	0.665	1
Arf4	0.00115477	0.254389	0.76	0.72	1
Jag1	0.00119366	-0.378501	0.321	0.39	1
Rasl11a	0.00120174	-0.280904	0.31	0.409	1
Jun	0.00120273	0.294201	0.78	0.646	1
Tcim	0.00120626	-0.268543	0.163	0.256	1
Arhgap24	0.00121066	-0.429862	0.402	0.457	1
Txndc17	0.00121258	0.25928	0.674	0.628	1
Ndufb10	0.00122275	-0.273881	0.659	0.677	1
F3	0.00129146	-0.35308	0.363	0.445	1
Slc5a3	0.00129899	-0.39679	0.224	0.311	1
Il33	0.00133439	0.455949	0.441	0.311	1
Vstm4	0.00135505	-0.279657	0.363	0.439	1
Dock10	0.00136092	-0.332542	0.255	0.341	1
Rbp4	0.00136878	-0.715177	0.101	0.183	1
Angptl2	0.00138546	-0.328859	0.475	0.512	1
Gnptg	0.00138973	-0.273106	0.252	0.329	1
Med13	0.00142582	-0.281902	0.545	0.579	1
Myo18a	0.001444	-0.309889	0.31	0.39	1
Plcl1	0.0015047	-0.335157	0.29	0.36	1
Rgs2	0.00154577	-0.424732	0.143	0.232	1
Ptp4a3	0.00155521	-0.562121	0.23	0.305	1
Sfxn1	0.00157887	-0.263617	0.464	0.512	1
Tpm2	0.00165465	-0.991737	0.647	0.683	1
Hacd1	0.00175229	-0.351226	0.336	0.396	1
Mrps6	0.00183884	-0.269152	0.269	0.335	1
Ap1g1	0.00187416	-0.306537	0.389	0.427	1
Fubp1	0.00189187	-0.275419	0.651	0.689	1
Synrg	0.00195032	-0.269476	0.264	0.329	1
Grb10	0.00201381	0.260038	0.545	0.433	1
Ppp1r12c	0.00207428	-0.365276	0.361	0.409	1
Inpp5a	0.00214151	-0.275864	0.293	0.36	1
Fxr1	0.00217896	-0.299455	0.558	0.604	1
Dst	0.0022153	0.29291	0.707	0.671	1
G0s2	0.00225187	-0.487152	0.347	0.427	1
Creb1	0.00231202	-0.278444	0.349	0.415	1
Ecm1	0.00243731	-0.970805	0.59	0.604	1
Rif1	0.00252725	-0.293383	0.347	0.409	1
Dnajb4	0.00259687	-0.301645	0.551	0.579	1
Cacnb2	0.00269907	-0.257283	0.137	0.213	1
Rsbn1l	0.00272806	-0.370491	0.444	0.488	1
Man2a1	0.00278441	0.285821	0.685	0.622	1
Prelid1	0.00281564	0.268692	0.618	0.518	1
Bphl	0.00288289	-0.296105	0.241	0.311	1
Kcnd3	0.00296273	-0.338639	0.084	0.152	1
C1qtnf7	0.00302127	0.259033	0.429	0.299	1
Myo1b	0.00308067	-0.359224	0.415	0.457	1
Plod2	0.00312392	0.294774	0.562	0.451	1
Zmynd8	0.00316788	-0.251445	0.482	0.512	1
Tbx2	0.00318621	-0.327392	0.257	0.341	1
Apod	0.00332927	0.644443	0.206	0.104	1
Ano1	0.00339334	-0.379283	0.181	0.268	1
Nap1l1	0.00341898	0.25992	0.71	0.616	1
Emcn	0.00360149	-0.317957	0.111	0.189	1
Arhgef7	0.00367158	-0.377552	0.359	0.409	1
Ctsc	0.00370143	0.272395	0.243	0.134	1
Zeb2	0.00371959	-0.292662	0.756	0.793	1
Itga9	0.00376634	-0.367591	0.43	0.457	1
Ppargc1a	0.00383514	-0.250791	0.051	0.11	1
Fbxo9	0.00391589	-0.255202	0.296	0.366	1
Eif4g3	0.00395214	-0.254675	0.618	0.659	1
Casc4	0.00400776	-0.251438	0.541	0.555	1
Tshz2	0.00416461	-0.561077	0.633	0.585	1
Myl12b	0.00468872	0.251411	0.657	0.567	1
Pid1	0.00473372	-0.331093	0.399	0.439	1
Atrx	0.00475913	-0.25072	0.75	0.829	1
Eif3k	0.00516861	0.275839	0.664	0.622	1
Pde1a	0.00535711	-0.318031	0.257	0.323	1
2022-09-04	0.00563583	-0.353428	0.267	0.348	1
Ecm2	0.00586221	-0.342053	0.376	0.421	1
Hoxc6	0.0059468	-0.354561	0.409	0.451	1
Atf7ip	0.00620687	-0.259811	0.418	0.457	1
Rab11fip2	0.00640216	-0.275493	0.366	0.409	1
Stk38l	0.00646128	-0.278667	0.166	0.232	1
Zfp445	0.00657771	-0.271497	0.461	0.488	1
Cebpd	0.00698047	0.365048	0.633	0.537	1
Mustn1	0.00702722	-0.706065	0.29	0.335	1
Adamts9	0.00726359	-0.375865	0.223	0.287	1
Amotl1	0.00727106	-0.273214	0.473	0.494	1
Gng11	0.00740886	-0.380048	0.555	0.591	1
Clca3a1	0.00759597	-0.262086	0.091	0.159	1
Ssbp2	0.00761853	-0.313638	0.433	0.457	1
Adamts5	0.00802751	-0.313789	0.519	0.585	1
Cnn1	0.00858486	-0.474499	0.123	0.189	1
Dlk1	0.00866846	-0.58119	0.052	0.104	1
Prom1	0.00907547	0.290153	0.178	0.098	1
Pla2r1	0.00961364	-0.306391	0.366	0.415	1
Lars2	0.00973322	0.432893	0.948	0.939	1
Fbln5	0.0101561	-1.39329	0.565	0.549	1
Csrp1	0.0113038	-0.514088	0.588	0.573	1
Dstn	0.0125482	-0.5197	0.848	0.884	1
Ackr3	0.012791	0.349772	0.367	0.28	1
C1qtnf3	0.0138643	0.76408	0.198	0.122	1
Myl6	0.0140905	-0.543204	0.909	0.927	1
Nes	0.015579	0.319128	0.287	0.201	1
Arvcf	0.0156814	-0.255675	0.238	0.293	1
Gm26632	0.0160884	-0.26046	0.12	0.177	1
Crispld2	0.0163616	-0.256496	0.347	0.402	1
C2cd2	0.0166714	-0.302431	0.207	0.256	1
Tnxb	0.0172605	0.503064	0.427	0.348	1
Hsd11b1	0.0172973	-0.928518	0.312	0.341	1
4932438A13Rik	0.0175056	-0.301761	0.524	0.524	1
Slc4a3	0.0187943	-0.324532	0.206	0.256	1
Bcam	0.0196372	-0.285841	0.286	0.335	1
Apoe	0.0208601	-0.457028	0.69	0.707	1
Zcchc7	0.0212897	-0.259577	0.53	0.555	1
Eln	0.0216195	0.653374	0.728	0.634	1
Slmap	0.023542	-0.257566	0.461	0.457	1
Btbd3	0.0240061	-0.301639	0.244	0.287	1
Daam1	0.0244984	-0.274374	0.465	0.482	1
Ezr	0.0250977	0.326793	0.335	0.232	1
Dlat	0.0257878	-0.270165	0.339	0.366	1
Lamb2	0.0271206	-0.306203	0.619	0.604	1
Timp3	0.0287658	0.439519	0.796	0.787	1
Cwf19l2	0.0294268	-0.266562	0.396	0.415	1
Akap12	0.0308361	0.407718	0.711	0.683	1
Spon1	0.0311081	0.430513	0.343	0.274	1
Crim1	0.0329252	-0.295949	0.465	0.488	1
Cpm	0.0343969	-0.584228	0.249	0.287	1
Gprasp1	0.0347221	-0.288573	0.293	0.323	1
Art4	0.0361344	-0.2885	0.209	0.262	1
Endod1	0.0406827	-0.300099	0.293	0.323	1
Sfrp4	0.0424935	0.274496	0.281	0.195	1
Helz	0.0432288	-0.273977	0.453	0.451	1
Upf3b	0.0455847	-0.301452	0.323	0.348	1
Fbln1	0.049978	-0.284506	0.524	0.36	1
Pbxip1	0.0504705	-0.364669	0.588	0.555	1
Pdgfra	0.0680513	-0.359312	0.63	0.543	1
Errfi1	0.0768934	-0.312749	0.665	0.683	1
Tns3	0.0791223	-0.337677	0.43	0.427	1
Itih5	0.0808449	-0.440502	0.525	0.524	1
Nfkbia	0.0832184	0.329512	0.59	0.561	1
4930523C07Rik	0.0887717	-0.282346	0.375	0.384	1
Mast4	0.0963652	-0.280291	0.527	0.518	1
Eng	0.121684	-0.38798	0.412	0.409	1
Fam129a	0.134043	-0.255412	0.373	0.372	1
Pck1	0.135886	0.257417	0.238	0.177	1
Ifi203	0.159669	-0.318883	0.286	0.305	1
Actn1	0.164254	-0.293615	0.565	0.561	1
Ndufs1	0.165403	-0.262794	0.427	0.402	1
Prss23	0.173484	0.376163	0.581	0.549	1
Slfn5	0.205898	-0.3672	0.568	0.506	1
Arrb1	0.232486	-0.300424	0.26	0.262	1
Itm2a	0.23866	-0.321184	0.24	0.177	1
Tcf21	0.239147	-0.320265	0.444	0.415	1
Cfh	0.27382	-0.398686	0.808	0.762	1
H2-D1	0.356816	-0.320678	0.608	0.591	1
Syne1	0.417742	-0.318381	0.481	0.433	1
Klk1	0.438243	0.332777	0.492	0.433	1
Acta2	0.452243	-0.837319	0.63	0.512	1
Serpine2	0.483782	0.301621	0.496	0.543	1
Sned1	0.532591	0.278636	0.416	0.378	1
Gsn	0.589351	-0.59537	0.773	0.738	1
Cryzl2	0.62369	-0.294261	0.2	0.189	1
Hspa1b	0.681977	-0.467475	0.318	0.293	1
Tagln	0.782174	-0.278805	0.654	0.604	1
Clec3b	0.873699	-0.347795	0.323	0.28	1
Shisa3	0.888094	-0.270204	0.143	0.134	1
Crip1	0.9236	-0.421787	0.811	0.652	1
