# Supplementary material for: Single-Cell and CellChat Resolution Identifies Collecting Duct Cell Subsets and Their Communications with Adjacent Cells in PKD Kidneys
Source: Cells. 2022 Dec 22;12(1):45. doi: 10.3390/cells12010045 (PMC9818381; doi:10.3390/cells12010045)
Supplement: Supplementary file 1 [file cells-12-00045-s001.zip › Table S7.xlsx]

## Sheet: Macro_Table S7_Markers
	p_val	avg_logFC	pct.1	pct.2	p_val_adj
mt-Atp8	6.16669e-12	0.863263	0.938	0.61	1.91494e-07
Dync1i2	7.51055e-07	0.452677	0.732	0.448	0.0233225
Uba52	1.19034e-06	-0.45576	0.753	0.8	0.0369638
AC160336.1	1.09637e-05	1.10445	0.66	0.4	0.340457
Sub1	1.72e-05	0.475965	0.907	0.79	0.534111
Pabpc1	2.59465e-05	0.32043	0.928	0.905	0.805715
Eno1	3.62537e-05	-0.478531	0.649	0.781	1
Prrc1	8.92953e-05	0.308389	0.371	0.143	1
Ms4a6d	9.38811e-05	-0.418795	0.227	0.476	1
Naa15	0.000124087	0.335636	0.485	0.248	1
Exoc6	0.000138913	0.27361	0.33	0.105	1
Ddx21	0.000172401	0.39861	0.619	0.419	1
Jund	0.000198572	-0.397694	0.845	0.905	1
Akap13	0.00022862	0.370495	0.938	0.81	1
Rpl35	0.000338527	-0.265605	0.907	0.905	1
Eif3j1	0.000390686	0.29326	0.649	0.352	1
Gpcpd1	0.000413382	-0.556532	0.67	0.733	1
S100g	0.000427447	0.263421	0.918	0.962	1
Pum1	0.000441955	0.317598	0.598	0.362	1
Rps2	0.000518828	-0.289084	0.918	0.886	1
Hnrnpu	0.000583503	0.291265	0.907	0.705	1
Casp8ap2	0.000675966	0.254595	0.351	0.143	1
Ptafr	0.000725147	0.354874	0.639	0.41	1
Eif2s2	0.000814711	0.347395	0.814	0.667	1
Ap2a2	0.00103271	0.272405	0.691	0.495	1
Btg1	0.00123394	0.309596	0.938	0.952	1
Tspyl1	0.0012547	0.363433	0.34	0.152	1
Surf1	0.00142897	-0.272475	0.113	0.286	1
Btk	0.00147121	0.260733	0.433	0.219	1
Tmpo	0.00147766	-0.315601	0.381	0.59	1
Lmo4	0.00173626	0.363129	0.722	0.562	1
Pecam1	0.00181378	-0.352212	0.031	0.162	1
Spp1	0.00196539	-0.433574	0.526	0.648	1
Ppig	0.0020316	0.356018	0.742	0.581	1
Ids	0.00226482	0.266754	0.381	0.19	1
Csf1r	0.00231586	-0.362395	0.876	0.933	1
Ctsd	0.00237676	-0.298144	0.773	0.876	1
Ncoa7	0.00243421	0.29894	0.412	0.229	1
Cep170	0.00243574	0.276873	0.464	0.248	1
Nmt1	0.0026405	0.439508	0.66	0.524	1
Gadd45a	0.00269775	-0.325724	0.227	0.41	1
Mfn1	0.00290194	-0.25978	0.031	0.152	1
Srsf7	0.00296365	0.268165	0.701	0.505	1
Ptp4a2	0.00315503	0.254638	0.887	0.781	1
Dstn	0.00323285	0.302581	0.763	0.629	1
Ncoa4	0.0032889	0.341356	0.33	0.152	1
Cyp4f18	0.00352237	-0.282327	0.536	0.743	1
Tnpo3	0.00379046	0.289372	0.619	0.448	1
Rnaset2a	0.00384772	0.273657	0.454	0.267	1
Strn3	0.00395011	-0.359208	0.32	0.476	1
Pdap1	0.00437542	0.252217	0.536	0.39	1
Fermt3	0.00449421	0.255808	0.763	0.638	1
Sod1	0.00455316	0.292401	0.722	0.562	1
Zcchc6	0.00456738	0.256655	0.763	0.59	1
Smarcc2	0.00461351	0.323662	0.423	0.267	1
Nsa2	0.00481058	0.296002	0.856	0.79	1
Kin	0.00500615	0.324527	0.412	0.229	1
Hif1a	0.00521672	0.279481	0.505	0.333	1
Lpcat3	0.00530787	0.252668	0.34	0.171	1
Eea1	0.00545956	0.286964	0.402	0.229	1
Gm26532	0.00549068	-0.352152	0.454	0.6	1
Dhx40	0.00550771	0.285231	0.536	0.343	1
Sdha	0.00614092	-0.260778	0.433	0.59	1
Gm11808	0.00657921	-0.269326	0.515	0.676	1
S100a9	0.0066366	-0.402713	0.278	0.438	1
Xist	0.00723306	0.442682	0.485	0.305	1
Trf	0.00800224	0.29607	0.763	0.657	1
Nt5c	0.00800304	-0.272357	0.381	0.524	1
Eif5b	0.00812478	0.312418	0.691	0.524	1
Hnrnpm	0.00827685	0.345281	0.732	0.59	1
Eif4ebp2	0.00827952	0.271051	0.68	0.552	1
Cbl	0.00859901	0.258507	0.804	0.648	1
Ahnak	0.00878776	0.354931	0.897	0.819	1
Myd88	0.00882202	0.313192	0.454	0.305	1
Got2	0.00888362	0.338371	0.454	0.276	1
Hnrnpul1	0.00922923	0.325381	0.515	0.333	1
Fchsd2	0.00940806	0.314262	0.124	0.029	1
Tcf7l2	0.00947304	-0.395792	0.258	0.4	1
Spp2	0.0098985	-0.366446	0.495	0.638	1
Ang	0.0101554	-0.317188	0.052	0.162	1
Ndufs7	0.0107333	-0.311593	0.464	0.61	1
Gpx3	0.011363	-0.266851	0.753	0.79	1
Gm42418	0.011498	0.277644	1	1	1
Cdk9	0.0117674	-0.330058	0.392	0.476	1
Tmcc1	0.0118147	-0.305305	0.588	0.724	1
Nfe2l2	0.0120396	0.275362	0.866	0.81	1
Zfp148	0.012476	0.282131	0.454	0.295	1
Lfng	0.0134154	-0.281833	0.247	0.4	1
Atp6ap1	0.0134239	-0.261678	0.66	0.733	1
Me2	0.0151758	0.272384	0.423	0.267	1
Smpdl3b	0.0174375	-0.467922	0.32	0.438	1
Napg	0.0175609	0.31473	0.495	0.362	1
Mrpl30	0.0175768	0.283833	0.619	0.505	1
Zmym5	0.0187406	-0.298387	0.196	0.333	1
Spink1	0.020691	-0.306591	0.351	0.486	1
Apc	0.020774	-0.25217	0.237	0.381	1
Ptpra	0.0243436	0.25338	0.495	0.362	1
Ccdc88a	0.0244039	0.311835	0.67	0.571	1
Mcm9	0.0269194	-0.256149	0.052	0.143	1
H2-Eb1	0.027496	0.420113	0.124	0.038	1
Xpr1	0.0277853	0.27263	0.577	0.419	1
Dusp16	0.0279943	-0.338467	0.381	0.514	1
Copz1	0.0286348	0.302036	0.526	0.4	1
Cdk2ap2	0.029224	0.329219	0.835	0.752	1
H2-Aa	0.0296865	0.525916	0.134	0.048	1
Uqcrc1	0.0311693	0.257756	0.639	0.505	1
Tyk2	0.0320199	0.278846	0.381	0.229	1
Tns3	0.0330217	0.294974	0.392	0.257	1
Akirin2	0.0345012	-0.262989	0.268	0.381	1
Tuba1b	0.0420583	0.295474	0.598	0.495	1
Abraxas2	0.0423397	-0.301157	0.268	0.371	1
Gm19951	0.0427115	-0.293485	0.052	0.133	1
Cd300c2	0.0441926	-0.282593	0.763	0.819	1
Nupr1	0.0444308	-0.370201	0.402	0.505	1
Foxj3	0.0469056	0.251182	0.186	0.095	1
Hfe	0.047564	-0.316397	0.464	0.581	1
Slc12a2	0.0476147	-0.262338	0.247	0.39	1
Snd1	0.0485908	0.261	0.402	0.286	1
Dhrs1	0.0513483	-0.276542	0.381	0.457	1
Creg1	0.0527083	-0.301346	0.691	0.705	1
Lpl	0.0554733	0.428192	0.237	0.143	1
Slpi	0.0568386	-0.264502	0.134	0.238	1
Crip1	0.0568908	0.273249	0.845	0.819	1
Treml4	0.0592451	-0.380931	0.33	0.438	1
Txnrd1	0.0643847	0.269673	0.608	0.467	1
Mrpl12	0.0651952	0.263374	0.402	0.286	1
Gm9733	0.0663666	-0.251199	0.351	0.457	1
Tm9sf2	0.0703303	0.265241	0.464	0.324	1
Bfar	0.0713143	-0.264842	0.278	0.371	1
Rhob	0.0723492	-0.331121	0.371	0.467	1
mt-Nd5	0.0773818	0.261442	0.938	0.943	1
Diaph2	0.0780501	0.253249	0.526	0.381	1
Cd36	0.0786551	-0.33686	0.196	0.295	1
Slc38a2	0.0792128	0.25379	0.866	0.81	1
Glrx	0.08094	0.285691	0.433	0.314	1
Jun	0.0810939	-0.295222	0.66	0.714	1
Tnfaip3	0.081139	0.314025	0.371	0.267	1
Ndfip1	0.0845637	-0.273265	0.175	0.257	1
Serpinb6a	0.0931016	-0.252845	0.134	0.219	1
Cept1	0.0950275	-0.270881	0.361	0.438	1
Paip2	0.0968874	0.25967	0.701	0.552	1
Eif1b	0.0969573	-0.342077	0.412	0.476	1
Herc1	0.101416	-0.274979	0.381	0.476	1
Slfn5	0.101969	0.350594	0.299	0.21	1
mt-Nd4l	0.104885	0.266754	0.959	0.905	1
Tsfm	0.10633	0.254809	0.144	0.076	1
Marcksl1	0.107634	0.277632	0.557	0.429	1
6430548M08Rik	0.110194	-0.358297	0.33	0.4	1
Ccl6	0.113363	0.275399	0.866	0.829	1
Aplp2	0.114844	-0.264804	0.68	0.695	1
2022-03-01	0.117974	-0.315973	0.351	0.438	1
Lilra5	0.118547	-0.295893	0.093	0.162	1
Ola1	0.131064	0.254734	0.433	0.343	1
Areg	0.13636	0.409008	0.206	0.124	1
Ensa	0.13679	-0.279261	0.433	0.486	1
Dgkg	0.149043	-0.336722	0.134	0.21	1
Ccl3	0.150819	-0.375484	0.165	0.238	1
Cd74	0.151209	0.631018	0.474	0.39	1
Polr2l	0.16051	0.932656	0.474	0.429	1
S100a8	0.173717	-0.471851	0.361	0.448	1
Sort1	0.18238	-0.25429	0.33	0.39	1
Hes1	0.182601	0.271926	0.433	0.362	1
Scfd1	0.183477	0.254394	0.268	0.19	1
Lair1	0.186749	-0.318313	0.299	0.362	1
Sdc4	0.201274	0.520743	0.361	0.286	1
Nrep	0.206712	0.299458	0.32	0.267	1
Cxcl2	0.21506	-0.377401	0.237	0.314	1
Pglyrp1	0.230854	-0.303507	0.505	0.533	1
Hspa1a	0.255927	-0.317964	0.144	0.2	1
Plagl2	0.263057	-0.25958	0.186	0.229	1
Eif3l	0.279149	0.266663	0.515	0.438	1
Stfa1	0.289437	-0.479674	0.144	0.2	1
Tgfbi	0.318021	-0.250046	0.722	0.743	1
Apoe	0.353457	-0.471428	0.897	0.914	1
Gm26917	0.355775	-0.69989	0.464	0.514	1
Rgcc	0.372842	-0.30964	0.247	0.295	1
Nfkbiz	0.375113	0.293454	0.495	0.429	1
Slc15a3	0.427705	0.251277	0.742	0.781	1
Adgre1	0.447872	-0.279257	0.577	0.59	1
Fpr2	0.471441	0.272627	0.216	0.181	1
Ascc3	0.499476	-0.26226	0.371	0.371	1
Dync1li2	0.499742	-0.26492	0.175	0.2	1
Tnf	0.522489	0.322429	0.175	0.162	1
Agpat4	0.526166	-0.252275	0.567	0.562	1
Hmox1	0.533983	-0.397342	0.402	0.429	1
Gatm	0.702541	-0.26716	0.33	0.352	1
Ccl4	0.727804	-0.494633	0.186	0.19	1
C1qb	0.743318	-0.289317	0.113	0.095	1
Stab1	0.827056	0.25629	0.093	0.105	1
Ms4a7	0.880696	-0.426268	0.103	0.105	1
