# Supplementary material for: Single-Cell and CellChat Resolution Identifies Collecting Duct Cell Subsets and Their Communications with Adjacent Cells in PKD Kidneys
Source: Cells. 2022 Dec 22;12(1):45. doi: 10.3390/cells12010045 (PMC9818381; doi:10.3390/cells12010045)
Supplement: Supplementary file 1 [file cells-12-00045-s001.zip › Table S8.xlsx]

## Sheet: Macro_Table S8_Markers
	p_val	avg_logFC	pct.1	pct.2	p_val_adj
AY036118	2.46604e-14	-0.442421	0.964	0.984	7.65778e-10
Gapdh	9.65793e-14	0.630636	0.92	0.823	2.99908e-09
Rpl41	1.31253e-13	0.421702	0.984	0.952	4.07579e-09
H2-D1	1.60381e-12	-0.562855	0.908	0.952	4.98031e-08
Mrpl52	4.65506e-12	0.559583	0.729	0.403	1.44554e-07
Rpl38	4.87948e-12	0.415197	0.96	0.887	1.51522e-07
Lgals1	1.59051e-11	0.849572	0.793	0.524	4.93902e-07
Eif5a	1.54733e-10	0.576369	0.876	0.653	4.80492e-06
Ndufv3	4.22032e-10	0.45509	0.645	0.29	1.31054e-05
Actb	5.21614e-10	0.344444	0.996	0.992	1.61977e-05
Eno1	1.05542e-09	0.612214	0.789	0.508	3.27739e-05
B2m	1.826e-09	-0.401605	0.924	0.935	5.67027e-05
Dok2	2.18117e-09	0.514371	0.382	0.081	6.77318e-05
S100a6	3.38271e-09	0.734892	0.797	0.54	0.000105043
Capg	6.73139e-09	0.626108	0.606	0.29	0.00020903
Cfl1	8.99696e-09	0.339311	0.912	0.79	0.000279382
Romo1	9.52409e-09	0.407334	0.641	0.306	0.000295752
Ybx1	1.07083e-08	0.439403	0.908	0.79	0.000332526
Nme1	1.67705e-08	0.563343	0.681	0.411	0.000520776
Ddx39	3.59316e-08	0.313342	0.406	0.113	0.00111578
Uck2	4.48823e-08	0.381305	0.287	0.04	0.00139373
Prelid1	4.92346e-08	0.47873	0.713	0.524	0.00152888
S100g	5.94108e-08	-0.385363	0.785	0.887	0.00184488
Eef1g	6.02008e-08	0.460342	0.821	0.621	0.00186942
Smdt1	7.63877e-08	0.417609	0.861	0.653	0.00237207
Neat1	9.47229e-08	-0.495388	0.853	0.879	0.00294143
Calm1	1.03012e-07	0.354022	0.956	0.871	0.00319883
Hspa4	1.03254e-07	0.360935	0.657	0.355	0.00320636
Rps2	1.12764e-07	-0.405115	0.916	0.935	0.00350165
Kap	1.39187e-07	-0.549659	0.876	0.927	0.00432218
Bola2	2.00694e-07	0.405093	0.566	0.282	0.00623216
Serinc3	2.13907e-07	-0.515201	0.805	0.887	0.00664247
Tspo	2.21993e-07	0.486581	0.829	0.669	0.00689355
Rsrp1	2.48794e-07	-0.577374	0.789	0.782	0.00772581
Myl6	2.68845e-07	0.354468	0.952	0.847	0.00834845
Cct2	2.77283e-07	0.405285	0.721	0.427	0.00861046
9930111J21Rik2	2.77643e-07	-0.474047	0.43	0.621	0.00862166
S100a10	3.13981e-07	0.623014	0.701	0.444	0.00975005
Fcho2	3.6071e-07	-0.567662	0.406	0.597	0.0112011
Pycard	3.72883e-07	0.454498	0.737	0.508	0.0115791
Psmb5	4.10912e-07	0.366292	0.721	0.452	0.0127601
Ssbp4	4.17622e-07	0.322753	0.562	0.258	0.0129684
Rps8	4.21055e-07	0.253314	0.968	0.96	0.013075
Eif3b	4.48543e-07	0.263102	0.534	0.242	0.0139286
H2-K1	4.6003e-07	-0.544104	0.908	0.935	0.0142853
Pitpna	5.003e-07	0.377019	0.853	0.677	0.0155358
Ndufa5	5.4696e-07	0.372	0.649	0.315	0.0169847
Tbcb	6.04411e-07	0.376951	0.566	0.282	0.0187688
Tubb6	6.48204e-07	0.351322	0.47	0.194	0.0201287
Vim	6.60231e-07	0.527527	0.849	0.573	0.0205022
Atp5j2	7.10753e-07	0.31568	0.849	0.677	0.022071
Cox6b1	7.89881e-07	0.332785	0.9	0.766	0.0245282
Rpl37	7.96446e-07	0.297256	0.968	0.935	0.024732
Tsc22d3	8.27988e-07	-0.492617	0.311	0.516	0.0257115
Cotl1	8.46298e-07	0.403086	0.865	0.798	0.0262801
Anxa3	8.77392e-07	0.481588	0.554	0.282	0.0272456
Cd300a	8.95083e-07	-0.51022	0.55	0.71	0.027795
Ncf4	1.03395e-06	0.341891	0.717	0.419	0.0321073
Ccnd2	1.06395e-06	0.690871	0.331	0.097	0.0330388
Itm2b	1.16655e-06	-0.362748	0.956	0.976	0.0362247
Etf1	1.27888e-06	0.296607	0.649	0.347	0.039713
Pgam1	1.40723e-06	0.46329	0.693	0.46	0.0436986
Gspt1	2.02703e-06	0.324131	0.51	0.242	0.0629454
Pfkp	2.09125e-06	0.354478	0.494	0.21	0.0649396
Lmnb1	2.4186e-06	0.304765	0.375	0.129	0.0751046
Tppp3	2.44528e-06	0.383733	0.39	0.137	0.0759333
Hpgd	2.5977e-06	-0.708385	0.375	0.556	0.0806663
Tgm2	2.60084e-06	0.606851	0.43	0.177	0.080764
Cxcl2	2.80399e-06	0.802283	0.55	0.274	0.0870723
Ywhae	2.92538e-06	0.332141	0.817	0.605	0.0908418
Sec61g	2.93704e-06	0.338369	0.805	0.605	0.0912038
Cope	3.04386e-06	0.368004	0.633	0.347	0.0945209
Capns1	3.58056e-06	0.347363	0.797	0.573	0.111187
Rps28	4.05276e-06	0.277933	0.932	0.863	0.12585
Ndufb2	4.12492e-06	0.327317	0.534	0.25	0.128091
Gba	4.50891e-06	0.251385	0.271	0.065	0.140015
Wdr43	4.51693e-06	0.275273	0.414	0.161	0.140264
Dbi	4.73605e-06	0.32418	0.876	0.694	0.147069
Mt1	4.92684e-06	0.367892	0.717	0.444	0.152993
Fn1	4.98747e-06	1.00489	0.578	0.315	0.154876
Actg1	5.10428e-06	0.299186	0.98	0.935	0.158503
Tma7	5.17675e-06	0.315125	0.785	0.589	0.160754
Eif4a1	5.89522e-06	0.324123	0.924	0.782	0.183064
Mrpl57	6.01974e-06	0.287331	0.586	0.306	0.186931
Ndufa11	6.05727e-06	0.338167	0.725	0.468	0.188096
Psma4	6.84426e-06	0.340001	0.749	0.54	0.212535
Cox7a2	6.99389e-06	0.29425	0.861	0.726	0.217181
Ndufa12	7.59822e-06	0.338438	0.657	0.379	0.235947
Apoe	7.68124e-06	-0.846081	0.829	0.911	0.238526
Ndufaf8	8.44746e-06	0.304957	0.402	0.153	0.262319
Aprt	8.96063e-06	0.47123	0.737	0.524	0.278255
Bhlhe40	9.43627e-06	0.315703	0.382	0.145	0.293024
Ap2m1	9.56412e-06	0.399069	0.598	0.355	0.296995
Serbp1	1.2744e-05	0.350047	0.869	0.702	0.39574
Pkm	1.27719e-05	0.41456	0.821	0.669	0.396605
Cxcr4	1.28826e-05	-0.697113	0.299	0.476	0.400042
Pgp	1.38688e-05	0.299808	0.406	0.161	0.430669
Ran	1.39274e-05	0.449278	0.721	0.516	0.432487
Il4ra	1.4092e-05	0.269037	0.486	0.218	0.437598
Crip1	1.48835e-05	0.609125	0.841	0.661	0.462177
P4hb	1.58781e-05	0.286506	0.705	0.452	0.493064
Prkar1a	1.6466e-05	0.266517	0.618	0.347	0.511319
Mtch1	1.79612e-05	0.327397	0.61	0.363	0.557751
U2af2	1.82158e-05	0.257494	0.482	0.226	0.565656
Lmna	1.8448e-05	0.564656	0.343	0.137	0.572867
Cbx4	2.01255e-05	-0.424781	0.155	0.323	0.624958
Hivep2	2.02014e-05	0.331738	0.462	0.218	0.627315
Hspa1b	2.08873e-05	-0.759995	0.076	0.218	0.648614
Gm10076	2.15133e-05	0.292915	0.657	0.468	0.668052
Klk1	2.19074e-05	-0.387055	0.49	0.637	0.680291
Eif3c	2.34176e-05	0.310575	0.809	0.605	0.727187
Vcp	2.34938e-05	0.296949	0.765	0.556	0.729552
App	2.35101e-05	0.283378	0.785	0.581	0.730059
Csf2rb	2.36199e-05	0.391514	0.725	0.508	0.733469
Eif6	2.41637e-05	0.281325	0.59	0.339	0.750357
Tmem147	2.58152e-05	0.252497	0.534	0.266	0.80164
Vcan	2.61027e-05	0.743375	0.299	0.113	0.810567
Anxa2	2.65587e-05	0.458332	0.709	0.508	0.824729
Atp5j	2.6612e-05	0.352214	0.837	0.718	0.826384
Rgs2	2.91984e-05	-0.521861	0.717	0.758	0.906699
Elob	3.0594e-05	0.318702	0.797	0.677	0.950035
Gpi1	3.16836e-05	0.378312	0.829	0.637	0.98387
Stoml2	3.21157e-05	0.260954	0.331	0.121	0.997288
Cct8	3.22442e-05	0.322101	0.681	0.452	1
Hilpda	3.39735e-05	0.279755	0.231	0.056	1
Tgfbi	3.5046e-05	0.459522	0.749	0.613	1
Ptprc	3.51287e-05	-0.360089	0.884	0.919	1
Stk40	3.51681e-05	0.291944	0.522	0.274	1
Vamp3	3.55885e-05	0.278484	0.402	0.177	1
Nhp2	3.64702e-05	0.325468	0.462	0.218	1
Pgk1	3.7872e-05	0.407264	0.701	0.508	1
Ldha	3.84277e-05	0.44766	0.793	0.605	1
Samm50	3.88048e-05	0.309471	0.538	0.282	1
Snx3	3.97548e-05	0.390031	0.689	0.508	1
Psmd7	4.2115e-05	0.296851	0.534	0.315	1
Odc1	4.43612e-05	0.431764	0.422	0.21	1
Cybb	4.78943e-05	-0.38961	0.861	0.887	1
Lcn2	5.15235e-05	0.371864	0.139	0.008	1
Eif4ebp1	5.21321e-05	0.303118	0.582	0.339	1
Atp5d	5.85314e-05	0.286553	0.888	0.734	1
Cyc1	6.25614e-05	0.303114	0.578	0.323	1
Sem1	6.44702e-05	0.30373	0.873	0.766	1
Uqcc2	6.58462e-05	0.311865	0.554	0.331	1
Tra2a	7.04851e-05	-0.465473	0.697	0.774	1
Atp5k	7.21755e-05	0.315539	0.785	0.581	1
Tnrc6b	7.72439e-05	-0.443015	0.378	0.524	1
Mif	8.1442e-05	0.496911	0.677	0.46	1
Smarca5	8.20993e-05	0.260129	0.685	0.468	1
Psmb4	9.17827e-05	0.335552	0.717	0.54	1
Tkt	9.21635e-05	0.295133	0.837	0.694	1
Tpi1	9.32898e-05	0.371606	0.677	0.484	1
Atp6v0d1	9.85623e-05	0.287702	0.574	0.323	1
Emp1	9.89164e-05	0.345655	0.159	0.024	1
Ppp1r14b	0.000100396	0.397488	0.566	0.363	1
S100a11	0.000100799	0.390163	0.781	0.605	1
Tagln2	0.000104454	0.321728	0.753	0.565	1
mt-Nd3	0.000107586	0.319247	0.992	0.944	1
Mapk6	0.000112023	0.28562	0.418	0.202	1
Prdx2	0.000112413	0.265545	0.765	0.556	1
Ybx3	0.000115693	0.346364	0.462	0.25	1
Snrpe	0.000118024	0.260788	0.761	0.548	1
Ndufc1	0.000119333	0.286759	0.741	0.5	1
Uqcr11	0.000120165	0.332394	0.805	0.669	1
Slc25a5	0.000136032	0.264322	0.9	0.806	1
Thbs1	0.000140433	0.402407	0.586	0.371	1
Emp3	0.000143165	0.330487	0.845	0.774	1
Reep5	0.000145289	0.250747	0.817	0.605	1
Pdcd5	0.000155282	0.256832	0.574	0.363	1
2010107E04Rik	0.000173594	0.315201	0.793	0.613	1
Cox5b	0.000191847	0.27457	0.865	0.734	1
S100a4	0.000195759	0.437149	0.677	0.468	1
Commd1	0.000197588	0.270915	0.466	0.25	1
Tcp1	0.000204482	0.265081	0.657	0.427	1
Fxyd2	0.000207517	-0.340941	0.789	0.863	1
Malat1	0.000220263	-0.301439	1	1	1
Metap2	0.000224126	0.251107	0.645	0.435	1
Eif3j1	0.000225025	0.276751	0.522	0.306	1
Grk3	0.000228753	-0.340664	0.39	0.556	1
Akr1b3	0.000245686	0.269422	0.546	0.315	1
Il1a	0.000251931	0.377385	0.135	0.016	1
Gda	0.000254487	0.430804	0.506	0.323	1
Ccpg1	0.000254901	-0.305739	0.12	0.258	1
Nrbp1	0.000258058	0.274238	0.538	0.298	1
Bcl2a1d	0.000267563	0.273919	0.339	0.145	1
Calb1	0.000271042	-0.550091	0.179	0.323	1
Hspa1a	0.000271627	-0.999604	0.151	0.29	1
Tes	0.000280896	0.273887	0.41	0.202	1
Ccr2	0.000304394	0.284109	0.705	0.484	1
Man2b1	0.000309676	-0.311605	0.841	0.855	1
F10	0.000344211	0.465063	0.359	0.185	1
Mrps24	0.000360038	0.265723	0.637	0.435	1
Areg	0.000369611	0.435762	0.143	0.024	1
Ywhah	0.000372038	0.277547	0.665	0.5	1
Txnrd1	0.000382854	0.291228	0.554	0.355	1
Serpina6	0.000384961	-0.464286	0.187	0.323	1
Klf7	0.000396672	0.296905	0.343	0.161	1
Rwdd1	0.000399041	0.319792	0.562	0.323	1
Calm3	0.000409817	0.263211	0.625	0.452	1
Cyp27a1	0.000414901	-0.367773	0.155	0.29	1
Hspd1	0.00042857	0.293766	0.629	0.419	1
Phlda1	0.000430753	0.336132	0.351	0.169	1
5031439G07Rik	0.000442468	0.276808	0.629	0.419	1
Fam46a	0.000453784	-0.375846	0.474	0.589	1
2610001J05Rik	0.000460766	0.257334	0.359	0.169	1
Ranbp1	0.000464803	0.309535	0.558	0.363	1
Ndufb6	0.000467434	0.269474	0.558	0.339	1
Ms4a7	0.000474838	-0.652927	0.207	0.339	1
Cfp	0.000488214	0.391594	0.622	0.444	1
Nmt1	0.0004939	0.286047	0.637	0.395	1
Wfdc17	0.000497388	0.41224	0.633	0.452	1
Ubash3b	0.000539086	0.320962	0.45	0.242	1
Sat1	0.00055035	-0.473341	0.833	0.815	1
Phb2	0.000577157	0.251459	0.614	0.411	1
Gm26870	0.000623315	-0.256429	0.024	0.105	1
Slamf7	0.000701148	-0.337628	0.048	0.145	1
Hnrnpab	0.000722281	0.274132	0.705	0.524	1
Uhrf2	0.000746131	-0.35215	0.355	0.468	1
Tmem258	0.000788737	0.295377	0.641	0.427	1
Tmcc1	0.000807207	-0.433605	0.41	0.524	1
Mpeg1	0.000817744	-0.447641	0.757	0.798	1
Pck1	0.000847739	-0.511101	0.303	0.411	1
Mier1	0.000862103	-0.344404	0.45	0.556	1
Fbl	0.000930699	0.269469	0.574	0.419	1
Tuba1b	0.000937543	0.288671	0.673	0.484	1
Bckdha	0.000940148	-0.258191	0.235	0.363	1
Scand1	0.000942618	0.265374	0.793	0.637	1
Rbpj	0.000962114	0.276904	0.657	0.444	1
Rnh1	0.00102535	0.321592	0.693	0.516	1
Usmg5	0.00104086	0.321275	0.733	0.565	1
Ccl3	0.0010466	-1.16073	0.215	0.331	1
Psmb6	0.00105017	0.250402	0.685	0.532	1
Selenop	0.00109944	-0.552991	0.689	0.734	1
Cxcl1	0.00122613	0.395566	0.143	0.032	1
Hif1a	0.00128812	0.28339	0.55	0.363	1
Prmt1	0.0012915	0.264385	0.458	0.274	1
Tmsb10	0.00133335	0.287994	0.849	0.71	1
Ints6l	0.00138378	-0.368635	0.199	0.323	1
Bcl2a1b	0.00139742	0.291564	0.558	0.363	1
Eif4a2	0.0014803	-0.303387	0.442	0.565	1
Slfn2	0.00150331	0.252023	0.785	0.637	1
Ndufb7	0.00150724	0.260665	0.809	0.645	1
Xist	0.00159541	-0.581814	0.307	0.435	1
Clec4e	0.00160643	0.302418	0.458	0.282	1
Cd300c2	0.00164098	-0.312533	0.586	0.702	1
Gas7	0.00164494	0.269489	0.363	0.202	1
Slc12a2	0.00169037	-0.251053	0.143	0.274	1
Arhgef3	0.00170027	-0.356472	0.096	0.202	1
Hes1	0.00172706	-0.375754	0.259	0.379	1
Snx6	0.00188612	0.302228	0.514	0.339	1
Mylip	0.00190481	-0.491732	0.159	0.274	1
Psme2	0.00195262	0.288183	0.673	0.492	1
Nxpe4	0.00218303	-0.315953	0.108	0.218	1
Spn	0.00219607	-0.347279	0.163	0.29	1
Laptm4a	0.00242426	-0.285445	0.669	0.726	1
Arl4c	0.00248083	0.290113	0.713	0.54	1
Jun	0.00248132	-0.76287	0.757	0.726	1
Ndufa2	0.00287064	0.260693	0.833	0.661	1
Fcgrt	0.00299248	-0.28902	0.49	0.589	1
Csnk2b	0.00305348	0.271419	0.562	0.355	1
Gpr141	0.00316758	-0.438829	0.351	0.46	1
Ptprj	0.00337595	-0.293776	0.506	0.581	1
Lipa	0.00338506	-0.309896	0.398	0.516	1
Selenok	0.00341625	-0.306331	0.677	0.694	1
Ccl9	0.00350812	0.419859	0.637	0.46	1
P2rx7	0.00357916	-0.331024	0.139	0.242	1
H2-T23	0.00380848	-0.412376	0.394	0.468	1
Cd48	0.00384458	-0.313524	0.546	0.629	1
Gls	0.00406173	-0.4128	0.614	0.621	1
Hba-a2	0.00431552	-2.10992	0.048	0.129	1
Mafb	0.00464695	0.289109	0.633	0.452	1
Hspe1	0.00497349	0.278003	0.761	0.597	1
Lgals3	0.00520869	0.260438	0.813	0.661	1
Tnip3	0.00524925	0.491827	0.191	0.081	1
Klhl9	0.00527627	-0.296817	0.135	0.234	1
Ccl6	0.00544251	0.609809	0.693	0.581	1
Rps27l	0.00559334	0.272272	0.773	0.637	1
Il1b	0.00585684	0.418861	0.709	0.629	1
Tob2	0.00605758	-0.329195	0.494	0.565	1
Fgd4	0.0063109	-0.440945	0.378	0.452	1
Tubb5	0.00639651	0.439396	0.629	0.492	1
St8sia4	0.00649621	-0.489764	0.418	0.492	1
Txn1	0.0065752	0.260152	0.789	0.694	1
Csf1r	0.00671483	-0.300515	0.865	0.863	1
Arhgap17	0.00683143	-0.31511	0.61	0.629	1
Ythdf3	0.0068441	-0.266336	0.315	0.427	1
Irf1	0.00711465	-0.285354	0.375	0.5	1
Slc16a3	0.00713835	0.285003	0.498	0.339	1
Rb1	0.00715484	-0.286018	0.243	0.331	1
Ccl24	0.00778054	0.934686	0.127	0.04	1
Zfp36l2	0.00821334	-0.255954	0.753	0.766	1
Ier3	0.00879649	0.263398	0.717	0.573	1
Klf2	0.00890643	-0.450991	0.685	0.702	1
Anp32b	0.00905134	0.268337	0.757	0.669	1
Phf3	0.00925747	-0.357008	0.478	0.524	1
Ankrd44	0.00939114	-0.426211	0.594	0.629	1
Tmem176b	0.00953654	-0.457284	0.554	0.605	1
Dusp1	0.0100107	-0.310831	0.793	0.766	1
Pnisr	0.0100264	-0.271065	0.51	0.556	1
Arid4a	0.0100619	-0.258298	0.55	0.605	1
Sppl2a	0.0100751	-0.344642	0.594	0.613	1
Aldoa	0.0109735	0.266056	0.777	0.669	1
Acer3	0.0115579	-0.328789	0.43	0.484	1
Klhl24	0.0117939	-0.263377	0.299	0.387	1
Pa2g4	0.0118456	0.254698	0.39	0.266	1
Hbb-bs	0.0127842	-3.02421	0.155	0.242	1
Got2	0.0136059	0.272935	0.446	0.282	1
Parp14	0.0136764	-0.314453	0.45	0.524	1
Tmcc3	0.0139278	-0.275787	0.167	0.258	1
Manf	0.014248	0.251896	0.582	0.452	1
Spp1	0.014439	0.744373	0.785	0.645	1
Atf7ip	0.0146426	-0.324014	0.359	0.427	1
Cx3cr1	0.0151664	-0.295863	0.562	0.669	1
H2-Eb1	0.015545	-0.621919	0.279	0.387	1
Fabp5	0.0155931	0.677868	0.335	0.218	1
Itga4	0.0157197	-0.365802	0.701	0.685	1
Slc38a2	0.0158695	-0.416957	0.757	0.734	1
Notch2	0.0163344	-0.279247	0.319	0.395	1
Arid1b	0.0167248	-0.266083	0.211	0.29	1
Sik1	0.0168184	-0.289001	0.43	0.476	1
Ier5	0.0168269	-0.325979	0.757	0.734	1
Mef2c	0.0168824	-0.283111	0.665	0.702	1
Pcmtd2	0.0188085	-0.254035	0.12	0.194	1
2022-03-01	0.0189463	-0.265834	0.363	0.427	1
Klra2	0.020022	-0.384681	0.275	0.371	1
Epb41	0.0205062	-0.332761	0.295	0.371	1
Cebpb	0.0214754	-0.279154	0.809	0.766	1
Jund	0.0220425	-0.361062	0.876	0.879	1
Hp	0.0226392	0.393952	0.446	0.339	1
Slc5a3	0.0248102	-0.26898	0.116	0.194	1
Mkln1	0.0253815	-0.319085	0.462	0.508	1
Fos	0.0262033	-0.495165	0.845	0.815	1
Prpf4b	0.0265905	-0.295815	0.522	0.54	1
Basp1	0.0275917	0.310874	0.41	0.298	1
Furin	0.0276262	0.327269	0.518	0.371	1
Aadat	0.0279177	-0.286529	0.139	0.218	1
Nufip2	0.028264	-0.462359	0.498	0.508	1
Zfp36	0.0299318	-0.366602	0.749	0.702	1
Ppp1r10	0.0300204	-0.287806	0.335	0.403	1
Klf6	0.030188	-0.348432	0.817	0.79	1
Mgst1	0.031053	-0.387215	0.351	0.419	1
BC028528	0.0314104	-0.289365	0.279	0.347	1
Itgal	0.0318746	-0.269502	0.514	0.589	1
Ace	0.0320146	-0.442172	0.195	0.282	1
Adgre4	0.0322256	-0.264041	0.311	0.395	1
Rtn1	0.0322555	-0.289937	0.143	0.218	1
Nr4a1	0.0323605	-0.274487	0.753	0.734	1
Il6ra	0.0326857	-0.315528	0.653	0.613	1
Fam174a	0.0336343	-0.329929	0.414	0.468	1
Ccnd1	0.0341437	0.264229	0.323	0.21	1
Asph	0.0347948	-0.255067	0.378	0.452	1
Lpl	0.0350463	0.678146	0.351	0.258	1
Hpgds	0.0353412	-0.287737	0.163	0.25	1
Mndal	0.0358557	-0.325803	0.538	0.565	1
Ncstn	0.0365385	-0.29167	0.231	0.29	1
Cpsf6	0.0374324	-0.317868	0.327	0.379	1
Adgre5	0.0377274	-0.309531	0.693	0.677	1
Rilpl2	0.0379317	-0.288464	0.506	0.532	1
BC017643	0.0390515	-0.293599	0.291	0.355	1
Filip1l	0.0391969	-0.265961	0.506	0.54	1
Smpdl3b	0.0416981	-0.282277	0.135	0.21	1
Txnip	0.0423713	-0.402207	0.359	0.403	1
Wsb1	0.042571	-0.253369	0.514	0.548	1
Nrp1	0.0426357	-0.309861	0.41	0.46	1
Smad2	0.0447685	-0.261841	0.195	0.258	1
Fabp4	0.0450625	-0.319848	0.052	0.105	1
Stab1	0.0494107	-0.285943	0.247	0.331	1
Fcgr4	0.0501747	-0.354325	0.315	0.379	1
Ncor2	0.0539208	-0.267986	0.402	0.427	1
Cd72	0.0549836	-0.267184	0.135	0.202	1
Ogt	0.0550817	-0.361721	0.51	0.54	1
Cxcl10	0.0554276	0.293835	0.108	0.048	1
Gpcpd1	0.0571811	-0.315636	0.47	0.516	1
Arl5c	0.0579312	-0.380933	0.287	0.347	1
Cd79b	0.0587206	-0.286764	0.167	0.234	1
Stmn1	0.0621661	0.405016	0.347	0.242	1
Pglyrp1	0.0635036	-0.295017	0.199	0.274	1
Mat2a	0.0644032	-0.268705	0.657	0.669	1
Gm26532	0.0664502	-0.328264	0.275	0.339	1
S100a8	0.0667599	1.35033	0.167	0.105	1
Zfhx3	0.0668674	-0.282331	0.363	0.419	1
H2-DMa	0.0677681	0.259718	0.685	0.573	1
Atp7a	0.0726586	-0.293282	0.275	0.323	1
Usp19	0.0734779	-0.302442	0.231	0.282	1
Prkcd	0.076306	-0.318296	0.661	0.685	1
Ldlr	0.0764776	-0.321389	0.327	0.21	1
Ints6	0.0790418	-0.26321	0.259	0.315	1
Maf	0.0807041	-0.539762	0.534	0.508	1
Zfp950	0.0817585	-0.270543	0.116	0.169	1
Sp100	0.0820591	-0.26527	0.494	0.5	1
Treml4	0.0862158	-0.341087	0.215	0.274	1
Nfatc3	0.0873553	-0.263575	0.195	0.242	1
D1Ertd622e	0.09442	-0.255952	0.295	0.339	1
Mia3	0.0949047	-0.281469	0.434	0.427	1
Tmem176a	0.104692	-0.339622	0.474	0.484	1
Stap1	0.10599	-0.33735	0.53	0.548	1
Dlg1	0.106557	-0.29006	0.167	0.218	1
Cd36	0.109487	-0.468584	0.231	0.274	1
Dnajb9	0.11162	-0.330564	0.359	0.379	1
Clec10a	0.112717	-0.481813	0.151	0.202	1
Ifi203	0.114538	-0.35436	0.446	0.484	1
Ensa	0.125567	-0.311249	0.323	0.339	1
Ccl4	0.126551	-0.912748	0.295	0.339	1
Cd83	0.131139	-0.451296	0.618	0.645	1
C1qa	0.131581	-0.524506	0.359	0.387	1
Celf1	0.135173	-0.260862	0.478	0.476	1
Atf3	0.137227	-0.40221	0.717	0.718	1
Rhob	0.142113	-0.283473	0.486	0.5	1
Rsad2	0.159269	-0.334924	0.072	0.113	1
Klf4	0.162636	-0.339058	0.606	0.589	1
Lamp2	0.166416	-0.293627	0.773	0.758	1
Mgat1	0.177303	-0.252416	0.291	0.323	1
Aoah	0.178817	-0.257532	0.231	0.266	1
Pmaip1	0.183558	-0.288346	0.426	0.435	1
Erlin1	0.183683	-0.264945	0.207	0.242	1
Rbm6	0.18711	-0.252342	0.359	0.371	1
Cebpd	0.187197	-0.346405	0.462	0.468	1
Rnf216	0.191998	-0.306108	0.315	0.347	1
Ppt1	0.194567	-0.354257	0.486	0.484	1
Cd74	0.199264	-0.450333	0.61	0.637	1
Ly6a	0.219344	-0.278201	0.167	0.202	1
Tmem131	0.241423	-0.255385	0.39	0.403	1
Adgre1	0.260559	-0.369135	0.594	0.556	1
C1qc	0.264601	-0.4383	0.378	0.379	1
H2-Aa	0.269262	-0.370108	0.327	0.355	1
Trim35	0.270268	-0.438916	0.223	0.161	1
Frmd4b	0.292027	-0.253244	0.247	0.266	1
Lnpep	0.2998	-0.273325	0.518	0.484	1
Pth1r	0.3212	-0.256956	0.155	0.177	1
Cd81	0.365539	-0.328656	0.414	0.395	1
Fosb	0.386855	-0.35583	0.622	0.605	1
H2-Ab1	0.394154	-0.334707	0.359	0.379	1
Coq10b	0.415122	-0.27509	0.554	0.5	1
C1qb	0.42505	-0.42029	0.41	0.379	1
Pltp	0.425193	-0.264382	0.279	0.29	1
Slc43a2	0.427385	-0.262238	0.498	0.452	1
Fnbp1	0.452875	-0.366121	0.51	0.476	1
Cbfa2t3	0.457182	-0.264677	0.351	0.339	1
Atf6	0.502072	-0.304194	0.446	0.411	1
Casp4	0.531009	-0.264653	0.275	0.274	1
Mark3	0.538176	-0.30818	0.39	0.355	1
Ifi209	0.571205	-0.262779	0.331	0.315	1
Gm26522	0.616001	-0.27091	0.112	0.121	1
Ms4a4c	0.696547	-0.250248	0.45	0.387	1
Gfpt1	0.925174	-0.266441	0.335	0.298	1
Daglb	0.929155	-0.251069	0.331	0.29	1
Raf1	0.933544	-0.280971	0.394	0.331	1
Gcnt2	0.981884	-0.285457	0.255	0.234	1
Ahr	0.992961	-0.280983	0.378	0.331	1
