# Supplementary material for: Single-Cell and CellChat Resolution Identifies Collecting Duct Cell Subsets and Their Communications with Adjacent Cells in PKD Kidneys
Source: Cells. 2022 Dec 22;12(1):45. doi: 10.3390/cells12010045 (PMC9818381; doi:10.3390/cells12010045)
Supplement: Supplementary file 1 [file cells-12-00045-s001.zip › Table S9.xlsx]

## Sheet: Macro_Table S9_Markers
	p_val	avg_logFC	pct.1	pct.2	p_val_adj
Aadat	1.30975e-178	-1.2275	0.015	0.611	4.06718e-174
Serpina6	7.98741e-168	-1.18964	0.011	0.556	2.48033e-163
Kap	1.94704e-166	-2.97035	0.244	0.995	6.04614e-162
Hbb-bt	4.77712e-119	-1.23632	0.179	0.856	1.48344e-114
Hba-a1	7.89698e-103	-1.19321	0.279	0.903	2.45225e-98
Hba-a2	3.27927e-102	-1.20331	0.251	0.88	1.01831e-97
Hbb-bs	1.95969e-96	-1.08977	0.584	0.977	6.08544e-92
Mmp13	1.0668e-70	-1.39689	0.027	0.347	3.31273e-66
Eif2s3y	2.1542e-64	-0.32585	0	0.19	6.68944e-60
Ddx3y	1.03423e-59	-0.28583	0	0.176	3.2116e-55
Mep1a	1.5531e-53	-0.68044	0.053	0.375	4.82284e-49
Slc12a1	9.87596e-51	-0.742421	0.083	0.431	3.06678e-46
Prlr	1.52438e-44	-0.564018	0.009	0.19	4.73367e-40
Fxyd2	1.23894e-38	-1.07456	0.526	0.829	3.84729e-34
Rbm3	2.82136e-38	0.704915	0.895	0.671	8.76116e-34
Lrp2	8.57309e-36	-0.816395	0.145	0.468	2.6622e-31
Junb	3.41069e-35	0.845915	0.925	0.69	1.05912e-30
Umod	7.41447e-35	-0.664501	0.146	0.477	2.30242e-30
Pim1	6.56491e-32	0.86515	0.801	0.5	2.0386e-27
Egf	2.79861e-31	-0.363554	0.042	0.255	8.69051e-27
H3f3b	3.89716e-31	0.687313	0.971	0.889	1.21019e-26
Ifrd1	1.3645e-29	0.91948	0.733	0.384	4.23717e-25
Spp1	5.53449e-29	0.928047	0.955	0.648	1.71862e-24
Egr1	1.12871e-28	0.760293	0.829	0.444	3.50498e-24
Hao2	2.36785e-28	-0.50929	0.03	0.208	7.35288e-24
Fosl2	7.14678e-28	0.723429	0.659	0.259	2.21929e-23
Clu	2.91283e-27	0.751765	0.469	0.065	9.04521e-23
Gpx3	5.08861e-27	-0.792413	0.894	0.968	1.58016e-22
Slc5a8	6.55089e-27	-0.273183	0.008	0.125	2.03425e-22
mt-Nd2	8.39672e-27	-0.630439	0.986	1	2.60743e-22
Miox	5.57516e-25	-0.692606	0.146	0.417	1.73126e-20
Wfdc15b	9.5288e-25	-0.406085	0.028	0.185	2.95898e-20
Cdkn1a	1.18271e-24	0.713146	0.695	0.324	3.67268e-20
Calb1	1.76795e-24	-0.563848	0.139	0.403	5.49003e-20
Ttc36	2.06005e-24	-0.624803	0.114	0.366	6.39707e-20
Tgfbi	2.95154e-24	0.77747	0.816	0.648	9.1654e-20
Socs3	8.04565e-24	0.895066	0.675	0.338	2.49841e-19
Kdm6b	9.80973e-24	0.630849	0.707	0.356	3.04621e-19
Csrnp1	1.17034e-23	0.607611	0.54	0.171	3.63426e-19
Ier3	1.98865e-23	0.926565	0.646	0.287	6.17535e-19
Actg1	4.14426e-23	0.471109	0.984	0.954	1.28692e-18
Aldob	4.38396e-23	-0.806828	0.425	0.69	1.36135e-18
Hspa1b	1.37878e-22	-1.0622	0.19	0.44	4.28153e-18
Phlda1	6.8999e-22	0.795501	0.456	0.106	2.14263e-17
Ccr1	7.16803e-22	0.739995	0.541	0.199	2.22589e-17
Slc27a2	2.45209e-21	-0.50409	0.105	0.324	7.61448e-17
mt-Nd4	3.61872e-21	-0.47872	0.982	1	1.12372e-16
Fn1	3.64009e-21	1.14466	0.515	0.148	1.13036e-16
mt-Cytb	5.03155e-21	-0.491297	0.991	1	1.56245e-16
Btg2	5.84965e-21	0.615379	0.888	0.741	1.81649e-16
Pdzk1	5.96641e-21	-0.408224	0.068	0.259	1.85275e-16
Ccl9	6.11688e-21	0.767326	0.651	0.329	1.89948e-16
Csf2rb	6.88766e-21	0.515202	0.649	0.315	2.13883e-16
S100a6	9.30696e-21	0.543965	0.817	0.389	2.89009e-16
Slc23a1	1.61574e-20	-0.408846	0.031	0.176	5.01734e-16
Mgp	1.91383e-20	0.593249	0.374	0.046	5.94302e-16
Rida	1.98823e-19	-0.710079	0.19	0.426	6.17406e-15
Ptp4a1	2.53544e-19	0.452746	0.681	0.347	7.87329e-15
Ctsd	2.60677e-19	0.63261	0.744	0.458	8.0948e-15
Thbs1	3.00655e-19	1.34002	0.448	0.125	9.33624e-15
mt-Co3	7.9951e-19	-0.345112	0.998	1	2.48272e-14
Anxa3	9.44361e-19	0.562828	0.516	0.185	2.93252e-14
Napsa	9.98687e-19	-0.58409	0.647	0.903	3.10122e-14
Lrp1	1.16026e-18	0.539983	0.711	0.435	3.60297e-14
Gda	1.78362e-18	0.730371	0.523	0.194	5.53868e-14
Zfand5	2.6634e-18	0.691389	0.812	0.657	8.27065e-14
Ms4a6d	3.03142e-18	0.43691	0.576	0.241	9.41347e-14
Zfp36	3.53452e-18	0.544367	0.866	0.625	1.09757e-13
Mt1	3.69394e-18	0.586103	0.773	0.537	1.14708e-13
Ccr2	5.14495e-18	0.794777	0.665	0.394	1.59766e-13
Ptpn1	9.05621e-18	0.492426	0.789	0.528	2.81222e-13
Cotl1	1.03575e-17	0.44617	0.861	0.694	3.21632e-13
S100a11	1.55703e-17	0.495946	0.825	0.5	4.83504e-13
Itgam	1.69242e-17	0.515761	0.699	0.403	5.25546e-13
Btg1	1.83207e-17	0.542398	0.887	0.755	5.68911e-13
Nfil3	1.84102e-17	0.543534	0.509	0.19	5.71692e-13
Hpgd	2.42629e-17	-0.786249	0.473	0.69	7.53436e-13
Stat3	3.31136e-17	0.427406	0.714	0.44	1.02828e-12
Pabpc1	4.30838e-17	0.346409	0.907	0.801	1.33788e-12
Arid5a	4.84872e-17	0.413042	0.508	0.194	1.50567e-12
Slc34a1	5.25393e-17	-0.663199	0.341	0.565	1.6315e-12
mt-Nd3	8.64555e-17	-0.511526	0.936	0.991	2.6847e-12
Nr4a1	8.80449e-17	0.624922	0.718	0.435	2.73406e-12
Plek	8.82799e-17	0.3875	0.81	0.611	2.74136e-12
Col1a1	9.50039e-17	0.440452	0.299	0.023	2.95016e-12
Skil	1.14979e-16	0.490821	0.733	0.491	3.57046e-12
Vim	1.16374e-16	0.454887	0.819	0.5	3.61376e-12
Ier2	1.28837e-16	0.546219	0.816	0.574	4.00076e-12
Efhd2	2.93401e-16	0.410489	0.836	0.685	9.11098e-12
Sparc	3.02669e-16	0.422045	0.395	0.093	9.39879e-12
Trem2	3.48782e-16	0.546141	0.443	0.153	1.08307e-11
Sult1d1	3.65249e-16	-0.583744	0.16	0.37	1.13421e-11
Cadm1	4.16927e-16	-0.498688	0.175	0.389	1.29468e-11
Gadd45b	5.4778e-16	0.638522	0.548	0.255	1.70102e-11
Ctss	6.35034e-16	0.379864	0.949	0.917	1.97197e-11
Rps2	7.9497e-16	-0.371299	0.934	0.944	2.46862e-11
Emb	1.04659e-15	0.525737	0.666	0.375	3.24999e-11
Lilra5	1.58598e-15	-0.661021	0.224	0.426	4.92495e-11
Pla2g7	1.73886e-15	0.588159	0.663	0.403	5.3997e-11
S100g	2.1937e-15	-0.476407	0.798	0.889	6.81209e-11
Fut9	2.77259e-15	-0.437776	0.073	0.236	8.60973e-11
Tnfaip3	3.65679e-15	0.699698	0.523	0.241	1.13554e-10
mt-Atp6	3.74195e-15	-0.294359	1	1	1.16199e-10
Kl	5.00125e-15	-0.396368	0.085	0.255	1.55304e-10
Cyp2j5	8.30986e-15	-0.31107	0.07	0.227	2.58046e-10
Nfkbia	9.29793e-15	0.733326	0.789	0.62	2.88729e-10
Bhlhe40	1.2539e-14	0.637356	0.408	0.148	3.89373e-10
Il4ra	1.41362e-14	0.347178	0.472	0.176	4.38971e-10
Trib1	1.48397e-14	0.46625	0.637	0.384	4.60817e-10
Sin3b	2.3976e-14	0.358119	0.649	0.37	7.44528e-10
Aqp1	3.20938e-14	-0.344716	0.037	0.157	9.96607e-10
Chpt1	3.36965e-14	-0.580622	0.336	0.532	1.04638e-09
Cth	5.51116e-14	-0.320996	0.026	0.13	1.71138e-09
Col1a2	5.63036e-14	0.427847	0.287	0.042	1.74839e-09
Gm17056	7.61288e-14	0.383373	0.362	0.097	2.36403e-09
Fbp1	8.72345e-14	-0.428751	0.127	0.31	2.70889e-09
Hgd	9.15219e-14	-0.326652	0.043	0.167	2.84203e-09
Id2	1.04109e-13	0.613867	0.635	0.361	3.23288e-09
Col3a1	1.51919e-13	0.395234	0.334	0.074	4.71755e-09
Hist1h1e	1.6283e-13	0.327681	0.577	0.287	5.05635e-09
Sirpb1c	1.72421e-13	0.371134	0.456	0.176	5.35418e-09
Txnrd1	2.7871e-13	0.318295	0.535	0.245	8.65478e-09
Csf2rb2	2.85167e-13	0.251673	0.28	0.051	8.85529e-09
Ppp1r15a	2.93203e-13	0.451599	0.676	0.431	9.10484e-09
Lcn2	3.03039e-13	0.361901	0.23	0.014	9.41028e-09
Eif4a1	5.48366e-13	0.335496	0.864	0.722	1.70284e-08
Tgm2	6.18215e-13	0.517776	0.356	0.111	1.91974e-08
Sem1	7.71099e-13	0.291145	0.897	0.792	2.39449e-08
Fos	8.32635e-13	0.366102	0.9	0.727	2.58558e-08
Krt18	9.2663e-13	0.388497	0.213	0.009	2.87747e-08
Il1b	9.48665e-13	0.763948	0.721	0.532	2.94589e-08
Tiparp	1.00522e-12	0.430515	0.548	0.278	3.12151e-08
Cebpb	1.03153e-12	0.496597	0.798	0.574	3.20322e-08
Hif1a	1.08924e-12	0.449072	0.618	0.366	3.38242e-08
Nfkbiz	1.23883e-12	0.687539	0.692	0.468	3.84692e-08
Nr4a3	1.29995e-12	0.377573	0.257	0.037	4.03675e-08
Cxcl2	1.51315e-12	0.702389	0.458	0.194	4.6988e-08
Ifitm2	2.11166e-12	0.504937	0.829	0.708	6.55734e-08
Pde4b	2.52944e-12	0.417854	0.588	0.333	7.85466e-08
Ets2	2.95137e-12	0.386233	0.578	0.296	9.1649e-08
Cd300lf	3.18744e-12	0.258425	0.366	0.111	9.89796e-08
Mgl2	3.68087e-12	-0.641187	0.259	0.454	1.14302e-07
Plin2	3.74697e-12	0.435561	0.696	0.444	1.16355e-07
Hspa1a	4.42837e-12	-1.33939	0.306	0.472	1.37514e-07
Coq10b	5.03065e-12	0.297784	0.617	0.333	1.56217e-07
Ccrl2	6.56571e-12	0.55362	0.49	0.245	2.03885e-07
Clec4e	7.57081e-12	0.455923	0.417	0.162	2.35096e-07
Srgn	8.36155e-12	0.450538	0.857	0.764	2.59651e-07
S100a10	9.4342e-12	0.399562	0.645	0.398	2.9296e-07
Cfp	9.57103e-12	0.483109	0.538	0.306	2.97209e-07
Zc3h12a	1.04358e-11	0.306622	0.435	0.181	3.24064e-07
Mpv17l	1.24974e-11	-0.424926	0.094	0.236	3.88083e-07
Arpc3	1.34672e-11	0.27312	0.893	0.769	4.18199e-07
Acsm2	1.38305e-11	-0.52727	0.137	0.301	4.29478e-07
Bcl2l11	1.61891e-11	0.401928	0.492	0.245	5.0272e-07
Aqp2	1.76375e-11	0.374411	0.351	0.106	5.47696e-07
Chchd10	1.81397e-11	-0.509497	0.33	0.5	5.63292e-07
Bst1	2.28351e-11	0.271147	0.341	0.111	7.09098e-07
Wfdc17	2.35462e-11	0.659124	0.698	0.495	7.31181e-07
F11r	2.52553e-11	0.33134	0.429	0.19	7.84253e-07
mt-Nd1	2.74146e-11	-0.380075	0.977	0.995	8.51306e-07
Pycard	2.7965e-11	0.336693	0.726	0.519	8.68398e-07
Etf1	3.19016e-11	0.270383	0.659	0.412	9.90641e-07
Chka	3.27367e-11	0.391285	0.477	0.208	1.01657e-06
Spp2	3.48915e-11	-0.410003	0.165	0.338	1.08348e-06
Slc38a1	3.6184e-11	0.325609	0.564	0.315	1.12362e-06
St3gal6	3.8522e-11	-0.497881	0.226	0.389	1.19622e-06
Tacstd2	4.14391e-11	0.323125	0.206	0.019	1.28681e-06
Bcl2a1d	4.63761e-11	0.370144	0.425	0.181	1.44012e-06
Ahnak	5.47907e-11	0.337721	0.814	0.528	1.70142e-06
Rabgef1	5.60788e-11	0.254281	0.403	0.162	1.74142e-06
Asb2	6.20659e-11	-0.334647	0.092	0.231	1.92733e-06
Mxd1	7.31901e-11	0.36989	0.434	0.199	2.27277e-06
Cldn4	7.79296e-11	0.291777	0.169	0	2.41995e-06
Bcl3	8.76681e-11	0.260108	0.346	0.12	2.72236e-06
Litaf	8.9789e-11	0.265488	0.68	0.435	2.78822e-06
Midn	9.30333e-11	0.322428	0.473	0.245	2.88896e-06
Itga9	9.71855e-11	-0.341363	0.103	0.245	3.0179e-06
Sbno2	1.00348e-10	0.317689	0.598	0.352	3.1161e-06
Malat1	1.04668e-10	-0.386455	1	1	3.25024e-06
Rsrp1	1.05408e-10	-0.354038	0.829	0.815	3.27324e-06
Tspo	1.11878e-10	0.357769	0.823	0.704	3.47413e-06
Mef2c	1.14079e-10	-0.529352	0.654	0.708	3.54251e-06
Mrpl52	1.53058e-10	0.324314	0.786	0.625	4.75292e-06
Gcnt2	1.54158e-10	0.351808	0.334	0.116	4.78705e-06
Cstb	1.56898e-10	0.482514	0.688	0.468	4.87214e-06
Cd38	1.59301e-10	0.338835	0.232	0.042	4.94678e-06
Ncf1	1.75775e-10	0.323009	0.622	0.394	5.45834e-06
Ifnar1	1.78293e-10	0.270671	0.604	0.343	5.53652e-06
Dusp5	2.10164e-10	0.291776	0.391	0.153	6.52621e-06
Fam96a	2.59198e-10	0.27445	0.634	0.417	8.04887e-06
Cbr1	2.59973e-10	-0.465342	0.236	0.403	8.07295e-06
Krt7	3.16158e-10	0.364679	0.222	0.037	9.81765e-06
Cd81	3.30175e-10	-0.767365	0.499	0.583	1.02529e-05
Ccnl1	3.30827e-10	0.335917	0.796	0.648	1.02732e-05
Aprt	3.64711e-10	0.341319	0.709	0.523	1.13254e-05
H2-K1	3.65087e-10	-0.36793	0.892	0.884	1.13371e-05
S100a4	3.65172e-10	0.425197	0.611	0.338	1.13397e-05
Atf3	3.85415e-10	0.277581	0.815	0.579	1.19683e-05
Wfdc2	4.09183e-10	0.409596	0.424	0.176	1.27064e-05
Cers6	4.10734e-10	0.263507	0.468	0.218	1.27545e-05
Noct	4.67974e-10	0.256868	0.292	0.088	1.4532e-05
Bcl2a1a	5.23282e-10	0.399024	0.431	0.208	1.62495e-05
Sqstm1	5.25088e-10	0.311846	0.661	0.403	1.63055e-05
Diaph1	6.13602e-10	0.353701	0.714	0.5	1.90542e-05
Lilr4b	6.26818e-10	0.366902	0.617	0.407	1.94646e-05
Il1a	6.37516e-10	0.608835	0.185	0.019	1.97968e-05
Vcan	6.81857e-10	0.769574	0.225	0.046	2.11737e-05
Ecm1	6.92275e-10	0.27458	0.196	0.023	2.14972e-05
Lgals3	7.46138e-10	0.394932	0.831	0.611	2.31698e-05
Trim25	8.37391e-10	0.343856	0.55	0.31	2.60035e-05
Nlrp3	8.87239e-10	0.402886	0.516	0.296	2.75514e-05
Tanc2	9.52148e-10	-0.478655	0.188	0.343	2.95671e-05
Txnip	1.02098e-09	-0.446253	0.672	0.713	3.17045e-05
Pirb	1.32709e-09	0.341248	0.693	0.505	4.12101e-05
Lgals1	1.80835e-09	0.432849	0.729	0.528	5.61548e-05
Myh9	1.94521e-09	0.272797	0.833	0.676	6.04045e-05
Lmna	2.15806e-09	0.311889	0.335	0.13	6.70142e-05
Pitpna	2.17242e-09	0.255001	0.833	0.699	6.74602e-05
Slc7a11	2.20234e-09	0.383611	0.241	0.06	6.83894e-05
Picalm	2.67921e-09	0.301569	0.835	0.727	8.31975e-05
Ccl2	3.05285e-09	0.698621	0.361	0.153	9.48e-05
Dok2	3.18261e-09	0.303443	0.234	0.06	9.88296e-05
Maf	3.2056e-09	-0.510294	0.462	0.606	9.95435e-05
Smarca5	3.57469e-09	0.297135	0.729	0.505	0.000111005
Mefv	3.81563e-09	0.286148	0.26	0.079	0.000118487
Fxyd4	3.89402e-09	0.291461	0.24	0.056	0.000120921
Il1rn	4.08175e-09	0.387769	0.197	0.032	0.000126751
Id3	4.69628e-09	0.409104	0.286	0.097	0.000145834
Phf11b	5.4185e-09	-0.387423	0.419	0.551	0.000168261
Cd72	5.64947e-09	-0.539355	0.33	0.486	0.000175433
Tgif1	5.96987e-09	0.320169	0.517	0.306	0.000185382
Chd4	6.19292e-09	0.252326	0.76	0.542	0.000192309
Kpna4	6.25728e-09	0.301344	0.643	0.412	0.000194307
Ywhaz	6.95402e-09	0.250086	0.831	0.676	0.000215943
Slamf9	9.38251e-09	-0.574975	0.398	0.523	0.000291355
Hilpda	1.00894e-08	0.305704	0.188	0.032	0.000313306
Tmem27	1.01e-08	-0.285947	0.204	0.361	0.000313634
Furin	1.05084e-08	0.302385	0.503	0.273	0.000326317
Crip1	1.1129e-08	0.387428	0.846	0.681	0.000345589
Bri3bp	1.12823e-08	0.264039	0.464	0.241	0.000350351
Osm	1.14627e-08	0.448992	0.38	0.181	0.000355952
Olfm1	1.1694e-08	0.255611	0.386	0.167	0.000363133
Sdcbp	1.17882e-08	0.312663	0.821	0.671	0.000366059
Tgoln1	1.39405e-08	0.252604	0.592	0.37	0.000432896
Pah	1.50621e-08	-0.288349	0.076	0.19	0.000467724
AA467197	1.81248e-08	0.606816	0.198	0.042	0.000562831
Sowahc	1.83257e-08	0.331375	0.477	0.259	0.000569067
Fem1c	1.89019e-08	0.26022	0.513	0.287	0.00058696
Rnh1	1.89945e-08	0.291367	0.67	0.454	0.000589836
Cd80	2.11907e-08	0.258978	0.288	0.106	0.000658036
Mcl1	2.28258e-08	0.266192	0.89	0.838	0.000708809
Acaa1b	2.9965e-08	-0.303908	0.055	0.153	0.000930504
Pf4	3.11769e-08	-0.403131	0.227	0.389	0.000968136
Rnase4	3.21888e-08	0.312344	0.403	0.199	0.000999558
Pim3	3.43494e-08	0.281294	0.412	0.208	0.00106665
4931406C07Rik	3.64083e-08	-0.472256	0.239	0.375	0.00113059
Cd53	3.73549e-08	0.279723	0.784	0.648	0.00115998
Capg	3.85183e-08	0.358735	0.476	0.273	0.00119611
Grn	3.91987e-08	0.296451	0.767	0.588	0.00121724
Vasp	4.02476e-08	0.254169	0.629	0.407	0.00124981
Hist1h1c	4.59586e-08	0.283174	0.534	0.319	0.00142715
Gatm	4.68151e-08	-0.495216	0.497	0.62	0.00145375
Mt2	4.89039e-08	0.354086	0.236	0.069	0.00151861
Lst1	4.97873e-08	-0.349326	0.781	0.847	0.00154604
Emilin2	6.34264e-08	0.254266	0.522	0.306	0.00196958
Atp1b3	6.4362e-08	0.284057	0.719	0.519	0.00199863
Plec	6.61293e-08	0.28361	0.416	0.213	0.00205351
Scimp	7.39724e-08	-0.493046	0.285	0.407	0.00229707
Tmem174	7.79357e-08	-0.270088	0.051	0.144	0.00242014
Marcksl1	8.04926e-08	0.438643	0.52	0.338	0.00249954
Adrb2	8.45459e-08	-0.260743	0.174	0.315	0.0026254
Fcgr2b	8.94962e-08	0.423809	0.683	0.542	0.00277913
Map3k8	9.05509e-08	0.253321	0.46	0.255	0.00281188
Bcl2a1b	9.78941e-08	0.425195	0.634	0.468	0.00303991
Dusp1	1.08866e-07	0.284304	0.838	0.676	0.00338061
C1qa	1.17044e-07	-0.516375	0.521	0.625	0.00363458
Pnp	1.40119e-07	0.30446	0.723	0.546	0.00435113
Cd74	1.53018e-07	-0.425157	0.825	0.843	0.00475166
Tlr2	1.53678e-07	0.368842	0.585	0.394	0.00477217
Jaml	1.70424e-07	0.253831	0.267	0.097	0.00529219
Ms4a6c	1.73344e-07	0.295278	0.79	0.648	0.00538285
Alox5ap	1.766e-07	0.3005	0.838	0.745	0.00548397
Irs2	1.76652e-07	0.267508	0.32	0.144	0.00548557
Atp5b	1.83306e-07	-0.274105	0.876	0.931	0.00569219
H2-Eb1	1.91072e-07	-0.476854	0.615	0.718	0.00593335
Ckb	2.11435e-07	-0.385808	0.567	0.657	0.00656569
Ighm	2.1435e-07	-0.417727	0.376	0.514	0.00665621
Ptgs2	2.17742e-07	0.557869	0.278	0.111	0.00676154
Lyz2	2.18884e-07	0.266172	0.863	0.787	0.00679701
C4b	2.24485e-07	0.27743	0.121	0.005	0.00697094
Hspa5	2.46542e-07	0.327374	0.879	0.806	0.00765586
Nfe2l2	2.55147e-07	0.258392	0.793	0.639	0.00792309
Eln	2.79695e-07	0.252276	0.145	0.019	0.00868538
Dst	2.88203e-07	-0.41132	0.257	0.389	0.00894958
Frmd4b	3.18046e-07	-0.427205	0.311	0.435	0.00987629
Traf1	3.78927e-07	0.266623	0.353	0.176	0.0117668
AC160336.1	3.99303e-07	0.335065	0.659	0.505	0.0123996
Odc1	4.01527e-07	0.369068	0.435	0.25	0.0124686
Fxyd5	4.07304e-07	0.267257	0.867	0.829	0.012648
Slc3a2	4.45375e-07	0.255861	0.684	0.537	0.0138302
H2-Q7	4.79409e-07	-0.291946	0.255	0.389	0.0148871
Abca1	5.2926e-07	0.362425	0.369	0.19	0.0164351
Rel	5.52062e-07	0.255344	0.697	0.514	0.0171432
Neat1	5.58503e-07	0.301599	0.838	0.713	0.0173432
Pmaip1	6.66859e-07	0.310912	0.573	0.38	0.020708
Slc4a4	6.68365e-07	-0.350089	0.201	0.329	0.0207547
Chd7	7.1177e-07	0.273844	0.522	0.329	0.0221026
Tnip3	7.12809e-07	0.476832	0.288	0.125	0.0221349
Cxcl1	7.45726e-07	0.414243	0.121	0.009	0.023157
Pmepa1	7.46646e-07	0.415475	0.303	0.144	0.0231856
Rnf149	7.71794e-07	0.331109	0.697	0.546	0.0239665
Ass1	7.76593e-07	-0.481632	0.223	0.347	0.0241155
Kctd12	7.77156e-07	0.384363	0.781	0.69	0.024133
Spink1	8.06599e-07	-0.347056	0.286	0.412	0.0250473
Ldha	8.54048e-07	0.273104	0.783	0.616	0.0265207
C1qb	9.31349e-07	-0.471926	0.561	0.634	0.0289212
Cd24a	1.15265e-06	0.277519	0.316	0.144	0.0357934
H2-Ab1	1.16998e-06	-0.464403	0.645	0.708	0.0363315
Slfn2	1.752e-06	0.266961	0.825	0.713	0.0544048
9930111J21Rik2	2.06415e-06	-0.35891	0.584	0.644	0.0640981
Folr1	2.33059e-06	-0.300642	0.062	0.148	0.0723717
Tgfbr1	3.01379e-06	-0.552871	0.529	0.597	0.0935873
F10	3.32019e-06	0.327159	0.274	0.125	0.103102
Gdf15	3.32094e-06	0.278122	0.135	0.023	0.103125
C1qc	3.36461e-06	-0.432279	0.512	0.606	0.104481
Git2	3.75729e-06	-0.31615	0.517	0.583	0.116675
Krt8	4.68745e-06	0.30796	0.22	0.083	0.145559
Aldh6a1	5.64162e-06	-0.368768	0.118	0.218	0.175189
mt-Nd5	5.72413e-06	-0.382178	0.875	0.903	0.177751
Ctsc	6.03083e-06	0.265168	0.856	0.796	0.187275
Calml4	6.03565e-06	-0.257246	0.074	0.162	0.187425
Cfh	6.21232e-06	0.357575	0.68	0.546	0.192911
Cd83	6.84096e-06	0.301124	0.6	0.449	0.212432
Keg1	6.89912e-06	-0.352903	0.045	0.116	0.214239
Tnf	7.40051e-06	0.385053	0.334	0.181	0.229808
Serinc3	8.25578e-06	-0.280092	0.891	0.87	0.256367
Fabp5	8.9446e-06	0.614709	0.267	0.125	0.277757
Slamf7	9.21625e-06	-0.344107	0.222	0.338	0.286192
S100a8	9.97771e-06	-0.403347	0.14	0.032	0.309838
H2-Aa	1.07848e-05	-0.3886	0.645	0.713	0.334901
Pdgfb	1.15273e-05	-0.279182	0.239	0.347	0.357958
Hmox1	1.15431e-05	0.521061	0.422	0.269	0.358448
Pcbd1	1.23551e-05	-0.266342	0.07	0.153	0.383662
Stx16	1.3814e-05	-0.284827	0.405	0.491	0.428965
Ccl7	1.9102e-05	0.571797	0.133	0.032	0.593175
Rtn4	1.92633e-05	-0.387576	0.776	0.773	0.598183
Ctsl	2.15118e-05	0.314958	0.651	0.491	0.668006
Nr4a2	2.47938e-05	0.304673	0.325	0.181	0.769923
Cdk6	2.48087e-05	-0.427112	0.322	0.412	0.770384
Tsc22d3	3.03196e-05	-0.397543	0.492	0.556	0.941513
Cebpd	3.41321e-05	0.282821	0.528	0.361	1
Psd3	3.49125e-05	-0.27169	0.125	0.213	1
Clec4b1	3.65101e-05	-0.307019	0.228	0.343	1
Ddit4	3.68272e-05	-0.314248	0.101	0.185	1
Ldhb	4.07691e-05	-0.41522	0.446	0.532	1
Pou2f2	4.09598e-05	-0.368111	0.627	0.671	1
Fcgr4	4.34329e-05	-0.454258	0.445	0.519	1
Vegfa	4.42781e-05	0.280868	0.188	0.074	1
AC149090.1	4.48849e-05	-0.350138	0.531	0.565	1
Hp	5.06713e-05	0.426433	0.342	0.199	1
Dusp2	5.57091e-05	0.34995	0.465	0.324	1
F630028O10Rik	5.88888e-05	-0.348016	0.211	0.31	1
Mdh1	5.89444e-05	-0.42834	0.66	0.648	1
Lacc1	6.0475e-05	-0.376206	0.42	0.509	1
Cyp2d26	7.5626e-05	-0.274364	0.077	0.153	1
Cryz	8.21257e-05	-0.253404	0.087	0.167	1
mt-Nd4l	8.33331e-05	-0.360484	0.749	0.778	1
Irf1	0.000103518	0.312541	0.544	0.398	1
Etv3	0.000119651	0.2921	0.448	0.301	1
Ccnd2	0.000120724	-0.298151	0.288	0.394	1
Cd68	0.000125857	-0.256083	0.756	0.759	1
Cycs	0.000126954	-0.287155	0.612	0.634	1
Sord	0.000131361	-0.314144	0.197	0.287	1
Psmb9	0.000132869	-0.263354	0.58	0.616	1
Tagap	0.000192582	-0.259001	0.206	0.296	1
Chil3	0.000200999	0.591069	0.198	0.093	1
Ptger4	0.000219417	0.26161	0.406	0.269	1
Ccl6	0.000237192	0.442568	0.693	0.579	1
Ccnd1	0.000275891	-0.307256	0.363	0.449	1
Tmem59	0.000288632	-0.265639	0.713	0.727	1
Slfn5	0.000359305	0.261515	0.573	0.431	1
Rhob	0.000376334	0.285374	0.586	0.449	1
Lair1	0.000431514	-0.313825	0.478	0.523	1
Tmcc3	0.000472612	-0.311328	0.333	0.407	1
Hmgcs1	0.000556946	-0.382591	0.246	0.319	1
Cx3cr1	0.000602618	-0.250658	0.668	0.704	1
Msr1	0.000606422	0.263858	0.429	0.315	1
Gm26522	0.000628778	-0.341736	0.144	0.218	1
Ndrg1	0.000732969	-0.357862	0.443	0.5	1
Ebi3	0.000744345	-0.272997	0.298	0.375	1
Ccl3	0.000878288	-0.762994	0.282	0.38	1
Clec4n	0.000897726	0.255707	0.42	0.296	1
Malt1	0.00109839	0.282835	0.435	0.315	1
Rasgef1b	0.00132626	0.324575	0.346	0.245	1
Tmem123	0.00137815	0.258693	0.498	0.361	1
Ndufa4	0.0015042	-0.284215	0.803	0.787	1
Klk1	0.00158305	-0.261111	0.479	0.523	1
Cyb5a	0.00166391	-0.3073	0.584	0.583	1
Myadm	0.0018543	-0.259083	0.58	0.602	1
Lgmn	0.00214599	0.322158	0.77	0.69	1
Gm26532	0.00270885	-0.412073	0.311	0.366	1
Hsp90aa1	0.00307443	-0.397934	0.847	0.782	1
Ear2	0.00342434	0.298227	0.242	0.153	1
Oxct1	0.0035316	-0.33648	0.398	0.449	1
Fnbp1	0.00455557	-0.28058	0.653	0.62	1
Fam46a	0.00561634	-0.351073	0.543	0.546	1
Gpr65	0.00661324	-0.352881	0.5	0.523	1
Glipr1	0.0130949	-0.304308	0.401	0.421	1
Pglyrp1	0.0198979	-0.275321	0.12	0.171	1
Aoah	0.0205678	-0.311494	0.239	0.282	1
Tbc1d4	0.0277791	0.254168	0.154	0.097	1
Mpc2	0.0388675	-0.305474	0.679	0.63	1
Lactb2	0.0500953	-0.265866	0.244	0.273	1
Cat	0.0640197	-0.353482	0.386	0.394	1
Scp2	0.108492	-0.255996	0.754	0.676	1
Adap2	0.109805	-0.274934	0.332	0.343	1
Creb5	0.124442	-0.30332	0.32	0.329	1
Phf11d	0.151159	-0.284994	0.206	0.227	1
Cited2	0.170901	-0.413087	0.57	0.569	1
Hes1	0.173687	-0.28199	0.219	0.245	1
Mki67	0.228349	-0.304976	0.192	0.148	1
Pnkd	0.338587	-0.293373	0.299	0.292	1
Ccl4	0.418053	-0.631694	0.37	0.384	1
Hibadh	0.48582	-0.266529	0.367	0.347	1
Top2a	0.638276	-0.319913	0.158	0.162	1
